# Supplementary material for: Behçet's: A Disease or a Syndrome? Answer from an Expression Profiling Study
Source: PLoS One. 2016 Feb 18;11(2):e0149052. doi: 10.1371/journal.pone.0149052 (PMC4758705; doi:10.1371/journal.pone.0149052)
Supplement: S1 File — (XLSX) [file pone.0149052.s001.xlsx]

## Sheet: Sayfa1
EXP NAME	ID	GEO SAMPLE	GROUP	GENDER	AGE (Dx)	BxC	MBxC	OBxC	VBxC	MBxOB	MBxVB	OBxVB	MBxOBxVB
C1	16	GSM428052	C	F		C	C	C	C
C10	25	GSM428061	C	M		C	C	C	C
C11	26	GSM428062	C	M		C	C	C	C
C12	27	GSM428063	C	M		C	C	C	C
C13	28	GSM428064	C	M		C	C	C	C
C14	29	GSM428065	C	M		C	C	C	C
C2	17	GSM428053	C	F		C	C	C	C
C3	18	GSM428054	C	F		C	C	C	C
C4	19	GSM428055	C	F		C	C	C	C
C5	20	GSM428056	C	F		C	C	C	C
C6	21	GSM428057	C	F		C	C	C	C
C7	22	GSM428058	C	F		C	C	C	C
C8	23	GSM428059	C	M		C	C	C	C
C9	24	GSM428060	C	M		C	C	C	C
MB1	1	GSM428037	BD	F	21	B	MB			MB	MB		MB
MB2	3	GSM428039	BD	F	35	B	MB			MB	MB		MB
MB3	4	GSM428040	BD	F	21	B	MB			MB	MB		MB
MB4	5	GSM428041	BD	F	32	B	MB			MB	MB		MB
MB5	6	GSM428042	BD	F	29	B	MB			MB	MB		MB
MB6	9	GSM428045	BD	M	17	B	MB			MB	MB		MB
MB7	14	GSM428050	BD	M	27	B	MB			MB	MB		MB
OB1	7	GSM428043	BD	F	30	B		OB		OB		OB	OB
OB2	10	GSM428046	BD	M	36	B		OB		OB		OB	OB
OB3	13	GSM428049	BD	M	21	B		OB		OB		OB	OB
OB4	15	GSM428051	BD	M	24	B		OB		OB		OB	OB
VB1	2	GSM428038	BD	F	35	B			VB		VB	VB	VB	Excluded based on initial cluster analysis results.
VB2	8	GSM428044	BD	F	44	B			VB		VB	VB	VB
VB3	11	GSM428047	BD	M	30	B			VB		VB	VB	VB
VB4	12	GSM428048	BD	M	30	B			VB		VB	VB	VB
