# Supplementary material for: Behçet's: A Disease or a Syndrome? Answer from an Expression Profiling Study
Source: PLoS One. 2016 Feb 18;11(2):e0149052. doi: 10.1371/journal.pone.0149052 (PMC4758705; doi:10.1371/journal.pone.0149052)
Supplement: S2 File — (XLSX) [file pone.0149052.s002.xlsx]

## Sheet: MB & OB
ProbeSet	Accession	UGCluster	Symbol	EntrezID
206676_at	M33326	Hs.41	CEACAM8	1088
202018_s_at	NM_002343	Hs.529517	LTF	4057
212531_at	NM_005564	Hs.204238	LCN2	3934
209395_at	M80927	Hs.382202	CHI3L1	1116
212768_s_at	AL390736	Hs.508113	OLFM4	10562
231688_at	AW337833	Hs.161839	MMP8	4317
207269_at	NM_001925	Hs.591391	DEFA4	1669
209369_at	M63310	Hs.480042	ANXA3	306
216834_at	S59049	Hs.75256	RGS1	5996
205033_s_at	NM_004084
202988_s_at	NM_002922	Hs.75256	RGS1	5996
207802_at	NM_006061	Hs.404466	CRISP3	10321

## Sheet: MB & VB
ProbeSet	Accession	UGCluster	Symbol	EntrezID
218674_at	NM_024941	Hs.591760	TRAPPC13	80006
205063_at	NM_003616	Hs.652307	GEMIN2	8487
203852_s_at	NM_000344
229235_at	AI983432	Hs.513470	NFATC2IP	84901
218871_x_at	NM_018590	Hs.657569	CSGALNACT2	55454
241844_x_at	AA836320	Hs.374147	TMEM156	80008
205191_at	NM_006915	Hs.44766	RP2	6102
212637_s_at	AU155187	Hs.655189	WWP1	11059
226181_at	AI613127	Hs.34851	TUBE1	51175
203203_s_at	NM_007043	Hs.645517	KRR1	11103

## Sheet: OB & VB
ProbeSet	Accession	UGCluster	Symbol	EntrezID
209257_s_at	BF795297	Hs.24485	SMC3	9126
236293_at	BE676335	Hs.654594	RHOH	399
242774_at	AI684761	Hs.525392	SYNE2	23224
210172_at	D26121	Hs.502829	SF1	7536
227404_s_at	AI459194	Hs.326035	EGR1	1958
224559_at	AF001540	Hs.621695	MALAT1	378938
230014_at	BF515592
231688_at	AW337833	Hs.161839	MMP8	4317
224568_x_at	AW005982	Hs.621695	MALAT1	378938

## Sheet: MB & OB & VB
ProbeSet	Accession	UGCluster	Symbol	EntrezID
206676_at	M33326	Hs.41	CEACAM8	1088
212768_s_at	AL390736	Hs.508113	OLFM4	10562
202018_s_at	NM_002343	Hs.529517	LTF	4057
231688_at	AW337833	Hs.161839	MMP8	4317
209395_at	M80927	Hs.382202	CHI3L1	1116
212531_at	NM_005564	Hs.204238	LCN2	3934
211657_at	M18728	Hs.466814	CEACAM6	4680
209369_at	M63310	Hs.480042	ANXA3	306
214329_x_at	AW474434	Hs.478275	TNFSF10	8743
218674_at	NM_024941	Hs.591760	TRAPPC13	80006
210244_at	U19970	Hs.51120	CAMP	820
224559_at	AF001540	Hs.621695	MALAT1	378938
207802_at	NM_006061	Hs.404466	CRISP3	10321
212512_s_at	AA551784	Hs.323213	CARM1	10498
212240_s_at	AI679268	Hs.132225	PIK3R1	5295
237322_at	AI914323	Hs.517502	MIAT	440823
207329_at	NM_002424	Hs.161839	MMP8	4317
236140_at	AI753488	Hs.315562	GCLM	2730
223028_s_at	BC005022	Hs.191213	SNX9	51429
203852_s_at	NM_000344
206871_at	NM_001972	Hs.99863	ELANE	1991
236796_at	AI052447
236293_at	BE676335	Hs.654594	RHOH	399
205063_at	NM_003616	Hs.652307	GEMIN2	8487
207269_at	NM_001925	Hs.591391	DEFA4	1669
224851_at	AW274756	Hs.119882	CDK6	1021
203757_s_at	BC005008	Hs.466814	CEACAM6	4680
218871_x_at	NM_018590	Hs.657569	CSGALNACT2	55454
229327_s_at	BE674528	Hs.134859	MAF	4094
225916_at	AA789302
243916_x_at	H73636	Hs.591733	UBLCP1	134510
206804_at	NM_000073	Hs.2259	CD3G	917
205191_at	NM_006915	Hs.44766	RP2	6102
229235_at	AI983432	Hs.513470	NFATC2IP	84901
213998_s_at	AW188131	Hs.705517	DDX17	10521
235919_at	AA227879	Hs.374421	CEP78	84131
204180_s_at	AI745225	Hs.355581	ZBTB43	23099
239346_at	AI097560	Hs.355348	GTF2H3	2967
201070_x_at	AI739389	Hs.632554	SF3B1	23451
244267_at	AA237039	Hs.517717	SATB1	6304
219221_at	NM_024724	Hs.518301	ZBTB38	253461
238790_at	BE738988	Hs.569124	LOC374443	374443
216563_at	X80821	Hs.464585	ANKRD12	23253
239742_at	H15278	Hs.486993	TULP4	56995
213517_at	AW103422	Hs.546271	PCBP2	5094
240413_at	AI827431	Hs.710248	PYHIN1	149628
206100_at	NM_001874	Hs.654387	CPM	1368
AFFX-r2-Bs-lys-M_at	AFFX-R2-BS-LYS-M
222270_at	BG540048	Hs.516182	SMEK2	57223
226181_at	AI613127	Hs.34851	TUBE1	51175
202933_s_at	NM_005433	Hs.194148	YES1	7525
230000_at	AI523817	Hs.195642	RNF213	57674
202760_s_at	NM_007203
214590_s_at	AL545760	Hs.129683	UBE2D1	7321
227900_at	AV701750	Hs.430589	CBLB	868
230416_at	AI709335
212637_s_at	AU155187	Hs.655189	WWP1	11059
1553575_at	NM_173714		ND6	4541
226631_at	C06331	Hs.741365	METTL10	399818
225899_x_at	AL040396
211760_s_at	BC005974	Hs.6651	VAMP4	8674
207324_s_at	NM_004948	Hs.567260	DSC1	1823
AFFX-M27830_M_at	AFFX-M27830_M
243993_at	AA436887
215716_s_at	L14561	Hs.506276	ATP2B1	490
218394_at	NM_024589	Hs.459795	ROGDI	79641
210172_at	D26121	Hs.502829	SF1	7536
AFFX-r2-Bs-lys-3_at	AFFX-R2-BS-LYS-3
228751_at	AW975057	Hs.406557	CLK4	57396
234785_at	AK025047
228854_at	AI492388
203203_s_at	NM_007043	Hs.645517	KRR1	11103
219972_s_at	NM_022495	Hs.509499	PCNXL4	64430
202904_s_at	NM_012322	Hs.424908	LSM5	23658
209964_s_at	AF032105	Hs.476595	ATXN7	6314
212989_at	AI377497	Hs.654698	SGMS1	259230
216834_at	S59049	Hs.75256	RGS1	5996
214305_s_at	AW003030	Hs.632554	SF3B1	23451
228673_s_at	AI475647	Hs.713173	EML4	27436
1569552_at	BC031076	Hs.516390	PTPN18	26469
226472_at	BF515889	Hs.744238	PPIL4	85313
237544_at	BF508786
214246_x_at	AI859060	Hs.443417	MINK1	50488
230559_x_at	AI277617	Hs.117835	FGD4	121512
