# Supplementary material for: Behçet's: A Disease or a Syndrome? Answer from an Expression Profiling Study
Source: PLoS One. 2016 Feb 18;11(2):e0149052. doi: 10.1371/journal.pone.0149052 (PMC4758705; doi:10.1371/journal.pone.0149052)
Supplement: S3 File — (XLSX) [file pone.0149052.s003.xlsx]

## Sheet: B vs C (p<0.05, FC>2)
ProbeSet	Accession	UGCluster	Symbol	EntrezID
204848_x_at	NM_000559
204419_x_at	NM_000184
209686_at	BC001766	Hs.422181	S100B	6285
214349_at	AV764378	Hs.368367	CTCF	10664

## Sheet: MB vs C (p<0.05, FC>2)
ProbeSet	Accession	UGCluster	Symbol	EntrezID
227062_at	AU155361
241681_at	AW296451
204419_x_at	NM_000184
202018_s_at	NM_002343	Hs.529517	LTF	4057
206676_at	M33326	Hs.41	CEACAM8	1088

## Sheet: OB vs C (p<0.05, FC>2)
ProbeSet	Accession	UGCluster	Symbol	EntrezID
213954_at	AB020695	Hs.91662	FAM169A	26049
207384_at	NM_005091	Hs.137583	PGLYRP1	8993
231688_at	AW337833	Hs.161839	MMP8	4317
237009_at	BF439675
237544_at	BF508786
235919_at	AA227879	Hs.374421	CEP78	84131
209395_at	M80927	Hs.382202	CHI3L1	1116
243423_at	AF150368	Hs.355141	TNIP1	10318
212768_s_at	AL390736	Hs.508113	OLFM4	10562
210119_at	U73191	Hs.411299	KCNJ15	3772
212531_at	NM_005564	Hs.204238	LCN2	3934
236293_at	BE676335	Hs.654594	RHOH	399
203757_s_at	BC005008	Hs.466814	CEACAM6	4680
212249_at	AI934473	Hs.132225	PIK3R1	5295
232311_at	AU147899	Hs.534255	B2M	567
218394_at	NM_024589	Hs.459795	ROGDI	79641
222895_s_at	AA918317	Hs.709690	BCL11B	64919
225116_at	AW300045	Hs.731417	HIPK2	28996
228624_at	AI432488	Hs.176227	TMEM144	55314
211919_s_at	AF348491	Hs.593413	CXCR4	7852
235102_x_at	AI684439
212240_s_at	AI679268	Hs.132225	PIK3R1	5295
214349_at	AV764378	Hs.368367	CTCF	10664
210244_at	U19970	Hs.51120	CAMP	820
202760_s_at	NM_007203
207329_at	NM_002424	Hs.161839	MMP8	4317
209201_x_at	L01639	Hs.593413	CXCR4	7852
232392_at	BE927772	Hs.405144	SRSF3	6428
202018_s_at	NM_002343	Hs.529517	LTF	4057
244267_at	AA237039	Hs.517717	SATB1	6304
227931_at	AI823917	Hs.445036	INO80D	54891
236796_at	AI052447
219221_at	NM_024724	Hs.518301	ZBTB38	253461
211657_at	M18728	Hs.466814	CEACAM6	4680
206804_at	NM_000073	Hs.2259	CD3G	917
239742_at	H15278	Hs.486993	TULP4	56995
224496_s_at	BC006292	Hs.513933	TMEM107	84314
214452_at	NM_005504	Hs.438993	BCAT1	586
204863_s_at	BE856546	Hs.532082	IL6ST	3572
203628_at	H05812	Hs.643120	IGF1R	3480
1554241_at	BC007230	Hs.21016	COCH	1690
207802_at	NM_006061	Hs.404466	CRISP3	10321
206676_at	M33326	Hs.41	CEACAM8	1088
243993_at	AA436887
207324_s_at	NM_004948	Hs.567260	DSC1	1823
200952_s_at	AI635187	Hs.376071	CCND2	894
224851_at	AW274756	Hs.119882	CDK6	1021
226071_at	AF217974	Hs.516243	ADAMTSL4	54507
234785_at	AK025047
209396_s_at	M80927	Hs.382202	CHI3L1	1116
244447_at	AW292830
203542_s_at	AI690205	Hs.150557	KLF9	687
223578_x_at	AF113016	Hs.621695	MALAT1	378938
217497_at	AW613387	Hs.180903	TYMP	1890
1563473_at	AL833255
224559_at	AF001540	Hs.621695	MALAT1	378938
1556818_at	BE671639
231735_s_at	NM_014086	Hs.621695	MALAT1	378938
206515_at	NM_000896	Hs.106242	CYP4F3	4051
213517_at	AW103422	Hs.546271	PCBP2	5094
202643_s_at	AI738896	Hs.211600	TNFAIP3	7128
237322_at	AI914323	Hs.517502	MIAT	440823
243824_at	AA521080	Hs.351215	LOC100996870	100996870
204058_at	AL049699	Hs.21160	ME1	4199
235567_at	AA034012	Hs.560343	RORA	6095
244026_at	BF063657
231600_at	AI657064	Hs.127937	CLEC12B	387837
235490_at	AV743951	Hs.513933	TMEM107	84314
240314_at	AI018235
210461_s_at	BC002448	Hs.438236	ABLIM1	3983
227082_at	AI760356
202644_s_at	NM_006290	Hs.211600	TNFAIP3	7128
213015_at	BF448315	Hs.124366	BBX	56987
208892_s_at	BC003143	Hs.298654	DUSP6	1848
1564733_at	BC013931
201340_s_at	AF010314	Hs.104925	ENC1	8507
1562255_at	AL833750	Hs.436977	SYTL3	94120
242335_at	AA382004	Hs.596025	SLC25A37	51312
208719_s_at	U59321	Hs.705517	DDX17	10521
237741_at	AW514168	Hs.144130	SLC25A36	55186
233371_at	AP001660	Hs.366575	ABCC13	150000
208151_x_at	NM_030881	Hs.705517	DDX17	10521
241762_at	BF244402	Hs.403933	FBXO32	114907
1558678_s_at	BE708432	Hs.621695	MALAT1	378938
229026_at	BE675995	Hs.508829	CDC42SE2	56990
210172_at	D26121	Hs.502829	SF1	7536
1552713_a_at	NM_000342	Hs.443948	SLC4A1	6521
202219_at	NM_005629	Hs.540696	SLC6A8	6535
209995_s_at	BC003574	Hs.2484	TCL1A	8115
227740_at	AW173222	Hs.127310	UHMK1	127933
216834_at	S59049	Hs.75256	RGS1	5996
1556323_at	W79537	Hs.309288	CELF2	10659
1569599_at	BC020638	Hs.473341	SAMSN1	64092
219179_at	NM_016651	Hs.48950	DACT1	51339
209616_s_at	S73751
208003_s_at	NM_006599	Hs.371987	NFAT5	10725
208891_at	BC003143	Hs.298654	DUSP6	1848
243296_at	AA873350	Hs.489615	NAMPT	10135
224568_x_at	AW005982	Hs.621695	MALAT1	378938
204285_s_at	AI857639	Hs.96	PMAIP1	5366
204621_s_at	AI935096	Hs.563344	NR4A2	4929
207269_at	NM_001925	Hs.591391	DEFA4	1669
223611_s_at	AI738919	Hs.518760	LNX1	84708
240830_at	AI300126		SCARNA17	677769
205950_s_at	NM_001738	Hs.23118	CA1	759
235003_at	AI249980	Hs.127310	UHMK1	127933
213524_s_at	NM_015714	Hs.432132	G0S2	50486
204103_at	NM_002984	Hs.75703	CCL4	6351
237542_at	AI970367
214329_x_at	AW474434	Hs.478275	TNFSF10	8743
242104_at	AA826288
202988_s_at	NM_002922	Hs.75256	RGS1	5996
209840_s_at	AI221950	Hs.3781	LRRN3	54674
236495_at	AI681868
243780_at	AW575863
1569552_at	BC031076	Hs.516390	PTPN18	26469
242134_at	AI733194
1558739_at	R30807
202888_s_at	NM_001150	Hs.1239	ANPEP	290
235476_at	AW182459	Hs.212957	TRIM59	286827
220807_at	NM_005331	Hs.247921	HBQ1	3049
39318_at	X82240	Hs.2484	TCL1A	8115
229228_at	AI819043
227510_x_at	AL037917	Hs.621695	MALAT1	378938
205033_s_at	NM_004084
223217_s_at	BE646573	Hs.319171	NFKBIZ	64332
223940_x_at	AF132202	Hs.621695	MALAT1	378938
209258_s_at	AI373676	Hs.24485	SMC3	9126
213998_s_at	AW188131	Hs.705517	DDX17	10521
231418_at	AI808597	Hs.712553	MS4A1	931
206871_at	NM_001972	Hs.99863	ELANE	1991
219672_at	NM_016633	Hs.274309	AHSP	51327
209369_at	M63310	Hs.480042	ANXA3	306
242397_at	AI694722
230014_at	BF515592
230170_at	AI079327	Hs.248156	OSM	5008
211506_s_at	AF043337	Hs.624	IL8	3576
242774_at	AI684761	Hs.525392	SYNE2	23224
204141_at	NM_001069	Hs.654543	TUBB2A	7280
206100_at	NM_001874	Hs.654387	CPM	1368
209257_s_at	BF795297	Hs.24485	SMC3	9126
1569110_x_at	BC020552	Hs.720393	LOC728613	728613
230180_at	AA521056	Hs.705517	DDX17	10521
205513_at	NM_001062	Hs.2012	TCN1	6947
201109_s_at	AV726673	Hs.164226	THBS1	7057
222326_at	AW973834
202859_x_at	NM_000584	Hs.624	IL8	3576
219890_at	NM_013252	Hs.446235	CLEC5A	23601
215078_at	AL050388
235086_at	AW956580	Hs.164226	THBS1	7057
205114_s_at	NM_002983

## Sheet: VB vs C (p<0.05, FC>2)
ProbeSet	Accession	UGCluster	Symbol	EntrezID
203358_s_at	NM_004456	Hs.444082	EZH2	2146
224453_s_at	BC006111	Hs.29464	ETNK1	55500
202314_at	NM_000786
236075_s_at	AI693543
242618_at	AA430072	Hs.485041	HCG18	414777
1555241_at	BC032347	Hs.443072	C8orf59	401466
228106_at	AA031528	Hs.614787	DCAF16	54876
202534_x_at	NM_000791	Hs.592364	DHFR	1719
232044_at	AI657019	Hs.188553	RBBP6	5930
213025_at	AL134904	Hs.700004	THUMPD1	55623
203634_s_at	NM_001876	Hs.503043	CPT1A	1374
236140_at	AI753488	Hs.315562	GCLM	2730
229718_at	BF448287	Hs.732118	N4BP2L1	90634
228062_at	AW025330	Hs.12554	NAP1L5	266812
223939_at	AF348078	Hs.279575	SUCNR1	56670
202887_s_at	NM_019058	Hs.523012	DDIT4	54541
208762_at	U83117	Hs.81424	SUMO1	7341
235585_at	AA026857
226965_at	BF438017	Hs.91085	DENND6A	201627
213418_at	NM_002155	Hs.654614	HSPA6	3310
227697_at	AI244908	Hs.527973	SOCS3	9021
242960_at	AA721240
206919_at	NM_021795	Hs.497520	ELK4	2005
200602_at	NM_000484	Hs.434980	APP	351
1554067_at	BC036246	Hs.505871	C12orf66	144577
227979_at	AU152162	Hs.523822	RBM4	5936
241925_x_at	BF207870	Hs.439643	SLC16A7	9194
212637_s_at	AU155187	Hs.655189	WWP1	11059
225431_x_at	BE779764	Hs.356247	PM20D2	135293
209795_at	L07555	Hs.208854	CD69	969
204419_x_at	NM_000184
238020_at	BG166796	Hs.437366	PSMC2	5701
227012_at	AI823986	Hs.208414	SLC25A40	55972
204848_x_at	NM_000559
200608_s_at	NM_006265	Hs.81848	RAD21	5885
207794_at	NM_000648	Hs.511794	CCR2	729230
228063_s_at	AW025330	Hs.12554	NAP1L5	266812
1553132_a_at	NM_152332	Hs.510262	TC2N	123036
238465_at	AI265933	Hs.85950	SETD9	133383
228324_at	BF031819	Hs.567688	C9orf41	138199
204299_at	NM_021993	Hs.3530	SRSF10	10772
227449_at	AI799018	Hs.371218	EPHA4	2043
208121_s_at	NM_002848	Hs.160871	PTPRO	5800
213725_x_at	AI693140	Hs.22907	XYLT1	64131
204794_at	NM_004418	Hs.1183	DUSP2	1844
226635_at	BG170478	Hs.446271	LOC100506710	100506710
226421_at	AA707320	Hs.656243	AMMECR1	9949
201701_s_at	NM_006320	Hs.507910	PGRMC2	10424
1559975_at	BC009050	Hs.255935	BTG1	694
238199_x_at	AI708524	Hs.591538	COX3	4514
205283_at	NM_006731	Hs.55777	FKTN	2218
1569136_at	BC031487	Hs.177576	MGAT4A	11320
225619_at	AV730849	Hs.349955	SLAIN1	122060
240413_at	AI827431	Hs.710248	PYHIN1	149628
226680_at	BF056303	Hs.501289	IKZF5	64376
214590_s_at	AL545760	Hs.129683	UBE2D1	7321
207300_s_at	NM_000131	Hs.36989	F7	2155
228152_s_at	AK023743	Hs.535011	DDX60L	91351
222876_s_at	AI761520	Hs.514063	ADAP2	55803
201091_s_at	BE748755	Hs.381189	CBX3	11335
230416_at	AI709335
218411_s_at	NM_016586	Hs.368647	MBIP	51562
228854_at	AI492388
228785_at	AA121673
213515_x_at	AI133353
203203_s_at	NM_007043	Hs.645517	KRR1	11103
214823_at	AF033199	Hs.8198	ZNF204P	7754
227701_at	AK024739	Hs.159066	C10orf118	55088
237387_at	BE552357
218871_x_at	NM_018590	Hs.657569	CSGALNACT2	55454
203543_s_at	NM_001206	Hs.150557	KLF9	687
220018_at	NM_024814	Hs.592271	CBLL1	79872
228527_s_at	BE221818	Hs.596025	SLC25A37	51312
1555274_a_at	BC021229	Hs.189073	EPT1	85465
201177_s_at	NM_005499	Hs.631580	UBA2	10054
202232_s_at	NM_006360	Hs.502244	EIF3M	10480
219304_s_at	NM_025208	Hs.352298	PDGFD	80310
1558692_at	AW090182	Hs.202522	C1orf85	112770
226181_at	AI613127	Hs.34851	TUBE1	51175
225717_at	AI814587	Hs.209561	KIAA1715	80856
222243_s_at	AB051450	Hs.743993	TOB2	10766
218674_at	NM_024941	Hs.591760	TRAPPC13	80006
203552_at	AW298170	Hs.130491	MAP4K5	11183
213372_at	AW173157	Hs.657312	PAQR3	152559
205900_at	NM_006121	Hs.80828	KRT1	3848
202498_s_at	BE550486	Hs.419240	SLC2A3	6515
226631_at	C06331	Hs.741365	METTL10	399818
204995_at	AL567411	Hs.500015	CDK5R1	8851
211760_s_at	BC005974	Hs.6651	VAMP4	8674
226928_x_at	BE677761	Hs.596025	SLC25A37	51312
201304_at	NM_005000	Hs.651219	NDUFA5	4698
232576_at	AU144570
208078_s_at	NM_030751
236488_s_at	AI683805
203884_s_at	NM_014904	Hs.173656	RAB11FIP2	22841
236081_at	AI929792	Hs.21374	SNCA	6622
230304_at	AW005298
226366_at	AI828221	Hs.723297	SHPRH	257218
1553581_s_at	NM_173829	Hs.69504	SREK1IP1	285672
228047_at	AI815001
239346_at	AI097560	Hs.355348	GTF2H3	2967
1555476_at	BC017880	Hs.436031	IREB2	3658
223200_s_at	AI219740	Hs.744061	LSG1	55341
203852_s_at	NM_000344
223952_x_at	AF240698	Hs.179608	DHRS9	10170
213404_s_at	BF033683	Hs.283521	RHEB	6009
233127_at	AK022474
236487_at	AW513286	Hs.654690	SCLT1	132320
227391_x_at	BE674143	Hs.471779	LRRFIP1	9208
204467_s_at	NM_000345	Hs.21374	SNCA	6622
225189_s_at	AA194149	Hs.471162	RAPH1	65059
225290_at	AV692425	Hs.29464	ETNK1	55500
223301_s_at	AF245436	Hs.525088	CCDC82	79780
201437_s_at	NM_001968	Hs.249718	EIF4E	1977
224009_x_at	AF240697	Hs.179608	DHRS9	10170
213225_at	AJ271832	Hs.416769	PPM1B	5495
238623_at	AI633559
235683_at	BF685808	Hs.120633	SESN3	143686
222317_at	AA888858	Hs.445711	PDE3B	5140
203049_s_at	NM_014639	Hs.482868	TTC37	9652
1557459_at	AL831884
209686_at	BC001766	Hs.422181	S100B	6285
221974_at	AW770748
216248_s_at	S77154	Hs.563344	NR4A2	4929
226179_at	N63920	Hs.596025	SLC25A37	51312
201088_at	NM_002266	Hs.594238	KPNA2	3838
231274_s_at	R92925
229943_at	BF939833	Hs.436922	TRIM13	10206
243916_x_at	H73636	Hs.591733	UBLCP1	134510
214741_at	AW968301
243546_at	BF514585
206206_at	NM_005582	Hs.87205	CD180	4064
226279_at	AW471145	Hs.25338	PRSS23	11098
227900_at	AV701750	Hs.430589	CBLB	868
211698_at	AF349444	Hs.255973	EID1	23741
232333_at	AU147805
36711_at	AL021977	Hs.517617	MAFF	23764
1555962_at	CA503291	Hs.299329	B3GNT7	93010
231863_at	AF161419	Hs.489811	ING3	54556
204187_at	NM_006877	Hs.484741	GMPR	2766
212499_s_at	AK025580
211546_x_at	L36674	Hs.21374	SNCA	6622
223266_at	AB038950	Hs.652338	STRADB	55437
214012_at	BE551138	Hs.666524	ERAP1	51752
222309_at	AW972292
207827_x_at	L36675	Hs.21374	SNCA	6622
202933_s_at	NM_005433	Hs.194148	YES1	7525
216834_at	S59049	Hs.75256	RGS1	5996
202988_s_at	NM_002922	Hs.75256	RGS1	5996
212847_at	AL036840	Hs.567380	FUBP1	8880
213459_at	AU155515	Hs.433701	RPL37A	6168
225916_at	AA789302
212579_at	AB014550	Hs.8118	SMCHD1	23347
203310_at	NM_007269	Hs.530436	STXBP3	6814
202219_at	NM_005629	Hs.540696	SLC6A8	6535
1555960_at	AK054976	Hs.483305	HINT1	3094
235798_at	BE671123	Hs.146317	TMEM170B	100113407
202861_at	NM_002616	Hs.445534	PER1	5187
212981_s_at	BF030508
234997_x_at	AA343057
230875_s_at	AW068936	Hs.29189	ATP11A	23250
212633_at	AL132776	Hs.149367	UFL1	23376
236526_x_at	BE222610	Hs.591760	TRAPPC13	80006
235300_x_at	AW236209	Hs.48297	RCHY1	25898
227375_at	AA152232	Hs.105016	ANKRD13C	81573
201163_s_at	NM_001553	Hs.479808	IGFBP7	3490
203574_at	NM_005384	Hs.79334	NFIL3	4783
1557118_a_at	AW236954	Hs.594897	INTS6-AS1	100507398
216929_x_at	U15197	Hs.654423	ABO	28
229235_at	AI983432	Hs.513470	NFATC2IP	84901
222528_s_at	BG251467	Hs.596025	SLC25A37	51312
202422_s_at	NM_022977	Hs.268785	ACSL4	2182
238614_x_at	AW954842	Hs.729202	ZNF430	80264
208151_x_at	NM_030881	Hs.705517	DDX17	10521
205063_at	NM_003616	Hs.652307	GEMIN2	8487
237542_at	AI970367
225760_at	AI302244	Hs.477495	MYSM1	114803
240231_at	AI742383
204622_x_at	NM_006186	Hs.563344	NR4A2	4929
217851_s_at	NM_016045	Hs.656865	SLMO2	51012
207545_s_at	NM_003744	Hs.525443	NUMB	8650
240336_at	AI242749	Hs.647389	HBM	3042
225421_at	AI654133	Hs.356247	PM20D2	135293
221768_at	AV705803
230380_at	AW235671	Hs.245798	THAP2	83591
207996_s_at	NM_004338	Hs.731853	LDLRAD4	753
204176_at	AA808694	Hs.495035	KLHL20	27252
235125_x_at	AI078279	Hs.437755	FAM73A	374986
215716_s_at	L14561	Hs.506276	ATP2B1	490
217739_s_at	NM_005746	Hs.489615	NAMPT	10135
1558233_s_at	CA337502	Hs.648565	ATF1	466
233019_at	AU145061	Hs.645009	CNOT7	29883
223649_s_at	AF317711	Hs.514216	SLC25A39	51629
214291_at	AA522618
222765_x_at	AL161659	Hs.369284	ESF1	51575
225580_at	BG028213	Hs.288224	MRPL50	54534
213786_at	AI935415	Hs.34576	TAX1BP1	8887
235422_at	AA977218
202904_s_at	NM_012322	Hs.424908	LSM5	23658
1557257_at	AA994334	Hs.193516	BCL10	8915
203603_s_at	NM_014795	Hs.34871	ZEB2	9839
212989_at	AI377497	Hs.654698	SGMS1	259230
239143_x_at	AW291944	Hs.302408	RNF138	51444
213524_s_at	NM_015714	Hs.432132	G0S2	50486
219972_s_at	NM_022495	Hs.509499	PCNXL4	64430
201016_at	BE542684	Hs.522590	EIF1AX	1964
1558956_s_at	AI473255	Hs.478095	IFT80	57560
214658_at	BG286537
AFFX-r2-Bs-phe-5_at	AFFX-R2-BS-PHE-5
243046_at	BF679700
207078_at	NM_005466	Hs.497353	MED6	10001
204614_at	NM_002575	Hs.594481	SERPINB2	5055
205239_at	NM_001657
222310_at	AA648521	Hs.17255	SCAF4	57466
230379_x_at	BF439153	Hs.433466	NDUFAF7	55471
202843_at	NM_012328	Hs.732494	DNAJB9	4189
235078_at	AI393725
241534_at	AW469777	Hs.660645	LOC100505549	100505549
226931_at	AU151239	Hs.401954	TMTC1	83857
226472_at	BF515889	Hs.744238	PPIL4	85313
204621_s_at	AI935096	Hs.563344	NR4A2	4929
202644_s_at	NM_006290	Hs.211600	TNFAIP3	7128
218401_s_at	NM_012482	Hs.59757	ZNF281	23528
213212_x_at	AI632181
201407_s_at	AI186712	Hs.591571	PPP1CB	5500
202203_s_at	NM_001144	Hs.295137	AMFR	267
242904_x_at	AI351653
204466_s_at	BG260394	Hs.21374	SNCA	6622
208450_at	NM_006498	Hs.531776	LGALS2	3957
202979_s_at	NM_021212	Hs.535319	CREBZF	58487
205191_at	NM_006915	Hs.44766	RP2	6102
209451_at	U59863	Hs.132257	TANK	10010
230170_at	AI079327	Hs.248156	OSM	5008
236539_at	AW665758	Hs.535276	PTPN22	26191
229431_at	AI742868	Hs.24422	RFXAP	5994
222858_s_at	AI632216	Hs.436271	DAPP1	27071
231821_x_at	AK024248
208719_s_at	U59321	Hs.705517	DDX17	10521
206108_s_at	NM_006275	Hs.743979	SRSF6	6431
232068_s_at	AF177765	Hs.174312	TLR4	7099
1559190_s_at	AL833150	Hs.327631	RDH13	112724
1554309_at	BC030578	Hs.467084	EIF4G3	8672
206834_at	NM_000519	Hs.699280	HBD	3045
213998_s_at	AW188131	Hs.705517	DDX17	10521
230559_x_at	AI277617	Hs.117835	FGD4	121512
218701_at	NM_016027	Hs.118554	LACTB2	51110
231111_at	AI122787
226596_x_at	AK027125	Hs.652371	LOC729852	729852
235412_at	AI040887	Hs.508738	ARHGEF7	8874
242836_at	AI800470
219630_at	NM_005764	Hs.431099	PDZK1IP1	10158
203821_at	NM_001945	Hs.592942	HBEGF	1839
202221_s_at	AV727101	Hs.517517	EP300	2033
1555878_at	AK094613	Hs.280130	RPS24	6229
219312_s_at	NM_023929	Hs.591868	ZBTB10	65986
1557543_at	AL832672
241881_at	N54813	Hs.269151	TRIM58	25893
235811_at	AW590853
226558_at	BE856637
202375_at	NM_014822	Hs.189641	SEC24D	9871
214917_at	AK024252	Hs.43322	PRKAA1	5562
1553589_a_at	NM_005764	Hs.431099	PDZK1IP1	10158
204006_s_at	NM_000570
205767_at	NM_001432	Hs.115263	EREG	2069
202660_at	AA834576	Hs.512235	ITPR2	3709
210690_at	U96845	Hs.721094	KLRC4	8302
242109_at	AI038577
202464_s_at	NM_004566	Hs.195471	PFKFB3	5209
228498_at	AV687517	Hs.272011	B4GALT1	2683
222848_at	BC005400	Hs.529778	CENPK	64105
211560_s_at	AF130113	Hs.522666	ALAS2	212
210746_s_at	M30646	Hs.368642	EPB42	2038
230502_s_at	BE501966	Hs.126857	CDS2	8760
241844_x_at	AA836320	Hs.374147	TMEM156	80008

## Sheet: MB vs OB (p<0.05, FC>2)
ProbeSet	Accession	UGCluster	Symbol	EntrezID
206676_at	M33326	Hs.41	CEACAM8	1088
202018_s_at	NM_002343	Hs.529517	LTF	4057
235919_at	AA227879	Hs.374421	CEP78	84131
210244_at	U19970	Hs.51120	CAMP	820
211657_at	M18728	Hs.466814	CEACAM6	4680
212531_at	NM_005564	Hs.204238	LCN2	3934
212768_s_at	AL390736	Hs.508113	OLFM4	10562
228062_at	AW025330	Hs.12554	NAP1L5	266812
209395_at	M80927	Hs.382202	CHI3L1	1116
207269_at	NM_001925	Hs.591391	DEFA4	1669
231688_at	AW337833	Hs.161839	MMP8	4317
203757_s_at	BC005008	Hs.466814	CEACAM6	4680
207384_at	NM_005091	Hs.137583	PGLYRP1	8993
206871_at	NM_001972	Hs.99863	ELANE	1991
AFFX-HUMRGE/M10098_3_at	AFFX-HUMRGE/M10098_3
210426_x_at	U04897	Hs.560343	RORA	6095
207329_at	NM_002424	Hs.161839	MMP8	4317
204286_s_at	NM_021127	Hs.96	PMAIP1	5366
219312_s_at	NM_023929	Hs.591868	ZBTB10	65986
205033_s_at	NM_004084
209369_at	M63310	Hs.480042	ANXA3	306
216834_at	S59049	Hs.75256	RGS1	5996
243993_at	AA436887
205041_s_at	NM_000607
204529_s_at	AI961231	Hs.491805	TOX	9760
228063_s_at	AW025330	Hs.12554	NAP1L5	266812
212240_s_at	AI679268	Hs.132225	PIK3R1	5295
228498_at	AV687517	Hs.272011	B4GALT1	2683
209795_at	L07555	Hs.208854	CD69	969
210479_s_at	L14611	Hs.560343	RORA	6095
214575_s_at	NM_001700	Hs.72885	AZU1	566
233899_x_at	AK024296	Hs.591868	ZBTB10	65986
237104_at	BE675415
1553575_at	NM_173714		ND6	4541
232392_at	BE927772	Hs.405144	SRSF3	6428
202988_s_at	NM_002922	Hs.75256	RGS1	5996
212512_s_at	AA551784	Hs.323213	CARM1	10498
218394_at	NM_024589	Hs.459795	ROGDI	79641
244341_at	AA827728
207802_at	NM_006061	Hs.404466	CRISP3	10321
207324_s_at	NM_004948	Hs.567260	DSC1	1823
211136_s_at	BC004865	Hs.444441	CLPTM1	1209
237544_at	BF508786
1565754_x_at	BU430052	Hs.509664	FGD2	221472
227716_at	AL577976	Hs.145061	UBXN11	91544
1563473_at	AL833255
213954_at	AB020695	Hs.91662	FAM169A	26049
226765_at	AA971514	Hs.503178	SPTBN1	6711
205557_at	NM_001725	Hs.529019	BPI	671
243824_at	AA521080	Hs.351215	LOC100996870	100996870
236796_at	AI052447
38487_at	D87433	Hs.301989	STAB1	23166
209396_s_at	M80927	Hs.382202	CHI3L1	1116
1569552_at	BC031076	Hs.516390	PTPN18	26469
202201_at	NM_000713	Hs.515785	BLVRB	645
1553749_at	NM_144664	Hs.288304	FAM76B	143684
202643_s_at	AI738896	Hs.211600	TNFAIP3	7128
1557166_at	BC043171	Hs.711490	PDCD4	27250
216041_x_at	AK023348	Hs.514220	GRN	2896
206515_at	NM_000896	Hs.106242	CYP4F3	4051
1556423_at	BE220445	Hs.525479	VASH1	22846
1557749_at	AK092750	Hs.502867	EHBP1L1	254102
230805_at	AA749202
242904_x_at	AI351653
206804_at	NM_000073	Hs.2259	CD3G	917
231828_at	AL117474	Hs.594170	LOC253039	253039
241762_at	BF244402	Hs.403933	FBXO32	114907
223577_x_at	AA827878	Hs.621695	MALAT1	378938
241871_at	AL529104	Hs.591269	CAMK4	814
214056_at	BF981280	Hs.632486	MCL1	4170
229026_at	BE675995	Hs.508829	CDC42SE2	56990
237009_at	BF439675
213638_at	AW054711	Hs.436996	PHACTR1	221692
1552644_a_at	NM_024947	Hs.529592	PHC3	80012
203542_s_at	AI690205	Hs.150557	KLF9	687
233127_at	AK022474
244447_at	AW292830
229399_at	BF438440	Hs.159066	C10orf118	55088
50314_i_at	AI761506	Hs.274422	C20orf27	54976
202760_s_at	NM_007203
204438_at	NM_002438	Hs.75182	MRC1	4360
230233_at	BF110534
1558739_at	R30807
242335_at	AA382004	Hs.596025	SLC25A37	51312
226179_at	N63920	Hs.596025	SLC25A37	51312
AFFX-HUMRGE/M10098_M_at	AFFX-HUMRGE/M10098_M
204285_s_at	AI857639	Hs.96	PMAIP1	5366
243683_at	H43976	Hs.326387	MORF4L2	9643
204036_at	AW269335	Hs.126667	LPAR1	1902
215602_at	AK024456	Hs.509664	FGD2	221472
224496_s_at	BC006292	Hs.513933	TMEM107	84314
236293_at	BE676335	Hs.654594	RHOH	399
226071_at	AF217974	Hs.516243	ADAMTSL4	54507
202644_s_at	NM_006290	Hs.211600	TNFAIP3	7128
217497_at	AW613387	Hs.180903	TYMP	1890
224559_at	AF001540	Hs.621695	MALAT1	378938
203591_s_at	NM_000760	Hs.524517	CSF3R	1441
224148_at	AF116653	Hs.370503	FYB	2533
1564733_at	BC013931
204731_at	NM_003243	Hs.482390	TGFBR3	7049
214012_at	BE551138	Hs.666524	ERAP1	51752
202219_at	NM_005629	Hs.540696	SLC6A8	6535
211330_s_at	AF144242	Hs.233325	HFE	3077
205312_at	NM_003120	Hs.502511	SPI1	6688
225116_at	AW300045	Hs.731417	HIPK2	28996
1552713_a_at	NM_000342	Hs.443948	SLC4A1	6521
242778_at	AA250935	Hs.125474	LPXN	9404
231735_s_at	NM_014086	Hs.621695	MALAT1	378938
239742_at	H15278	Hs.486993	TULP4	56995
212249_at	AI934473	Hs.132225	PIK3R1	5295
231274_s_at	R92925
209930_s_at	L13974	Hs.75643	NFE2	4778
228425_at	BF056746	Hs.656660	LOC654433	654433
210354_at	M29383	Hs.856	IFNG	3458
225239_at	AI355441
224851_at	AW274756	Hs.119882	CDK6	1021
219672_at	NM_016633	Hs.274309	AHSP	51327
201694_s_at	NM_001964	Hs.326035	EGR1	1958
234050_at	AK025272	Hs.529984	TAGAP	117289
228285_at	AI989706	Hs.21454	TDRD9	122402
222895_s_at	AA918317	Hs.709690	BCL11B	64919
233371_at	AP001660	Hs.366575	ABCC13	150000
234326_at	AK024901
206371_at	NM_000804	Hs.352	FOLR3	2352
242429_at	BF435183	Hs.412517	ZNF567	163081
231343_at	AW300131
228331_at	AA526939	Hs.655373	C11orf31	280636
229070_at	AA470369	Hs.126409	ADTRP	84830
231798_at	AL575177	Hs.248201	NOG	9241
211919_s_at	AF348491	Hs.593413	CXCR4	7852
227931_at	AI823917	Hs.445036	INO80D	54891
211074_at	AF000381	Hs.73769	FOLR1	2348
206100_at	NM_001874	Hs.654387	CPM	1368
211506_s_at	AF043337	Hs.624	IL8	3576
211085_s_at	Z25430	Hs.472838	STK4	6789
205513_at	NM_001062	Hs.2012	TCN1	6947
227082_at	AI760356
215037_s_at	U72398	Hs.516966	BCL2L1	598
235490_at	AV743951	Hs.513933	TMEM107	84314
231600_at	AI657064	Hs.127937	CLEC12B	387837
36711_at	AL021977	Hs.517617	MAFF	23764
1569519_at	BC039454
206035_at	NM_002908	Hs.631886	REL	5966
202859_x_at	NM_000584	Hs.624	IL8	3576
205249_at	NM_000399	Hs.1395	EGR2	1959
208937_s_at	D13889	Hs.504609	ID1	3397
205419_at	NM_004951	Hs.784	GPR183	1880
209201_x_at	L01639	Hs.593413	CXCR4	7852
205934_at	NM_006226	Hs.153322	PLCL1	5334
223649_s_at	AF317711	Hs.514216	SLC25A39	51629
208078_s_at	NM_030751
242397_at	AI694722
221920_s_at	BE677761	Hs.596025	SLC25A37	51312
213524_s_at	NM_015714	Hs.432132	G0S2	50486
1564970_at	AF277186	Hs.631789	SETDB2	83852
202672_s_at	NM_001674	Hs.460	ATF3	467
204621_s_at	AI935096	Hs.563344	NR4A2	4929
209446_s_at	BC001743
230170_at	AI079327	Hs.248156	OSM	5008
208859_s_at	AI650257	Hs.533526	ATRX	546
204440_at	NM_004233	Hs.595133	CD83	9308
227474_at	AY007128	Hs.656660	LOC654433	654433
229274_at	AI693143	Hs.125898	GNAS	2778
204103_at	NM_002984	Hs.75703	CCL4	6351
226931_at	AU151239	Hs.401954	TMTC1	83857
236081_at	AI929792	Hs.21374	SNCA	6622
205114_s_at	NM_002983
235102_x_at	AI684439
220807_at	NM_005331	Hs.247921	HBQ1	3049
227404_s_at	AI459194	Hs.326035	EGR1	1958
208470_s_at	NM_020995
204863_s_at	BE856546	Hs.532082	IL6ST	3572
233819_s_at	AK023499	Hs.288773	LTN1	26046
AFFX-HUMRGE/M10098_5_at	AFFX-HUMRGE/M10098_5	Hs.532675	LINC00273	649159
205950_s_at	NM_001738	Hs.23118	CA1	759
204058_at	AL049699	Hs.21160	ME1	4199
200952_s_at	AI635187	Hs.376071	CCND2	894
236495_at	AI681868
230014_at	BF515592
242774_at	AI684761	Hs.525392	SYNE2	23224
227198_at	AW085505	Hs.444414	AFF3	3899
219179_at	NM_016651	Hs.48950	DACT1	51339
217394_at	AE000659
204466_s_at	BG260394	Hs.21374	SNCA	6622
209258_s_at	AI373676	Hs.24485	SMC3	9126
223217_s_at	BE646573	Hs.319171	NFKBIZ	64332
204467_s_at	NM_000345	Hs.21374	SNCA	6622
1555116_s_at	BC041787	Hs.591607	SLC11A1	6556
228157_at	AI125646	Hs.500775	ZNF207	7756
201340_s_at	AF010314	Hs.104925	ENC1	8507
234964_at	AE000660	Hs.499145	YME1L1	10730
222848_at	BC005400	Hs.529778	CENPK	64105
201110_s_at	NM_003246	Hs.164226	THBS1	7057
201939_at	NM_006622	Hs.398157	PLK2	10769
203290_at	NM_002122	Hs.387679	HLA-DQA1	3117
217022_s_at	S55735
38037_at	M60278	Hs.592942	HBEGF	1839
239827_at	BG542501	Hs.507866	RGCC	28984
205592_at	X77737	Hs.443948	SLC4A1	6521
202888_s_at	NM_001150	Hs.1239	ANPEP	290
213281_at	BE327172	Hs.696684	JUN	3725
203821_at	NM_001945	Hs.592942	HBEGF	1839
201109_s_at	AV726673	Hs.164226	THBS1	7057
236314_at	AW162758	Hs.28020	EPM2AIP1	9852
206834_at	NM_000519	Hs.699280	HBD	3045
210746_s_at	M30646	Hs.368642	EPB42	2038
243296_at	AA873350	Hs.489615	NAMPT	10135
209257_s_at	BF795297	Hs.24485	SMC3	9126
206697_s_at	NM_005143	Hs.513711	HP	3240
214433_s_at	NM_003944	Hs.632460	SELENBP1	8991
206700_s_at	NM_004653	Hs.80358	KDM5D	8284
243086_at	AI288715
201693_s_at	AV733950	Hs.326035	EGR1	1958
227740_at	AW173222	Hs.127310	UHMK1	127933
232164_s_at	AL137725	Hs.743673	EPPK1	83481

## Sheet: MB vs VB (p<0.05, FC>2)
ProbeSet	Accession	UGCluster	Symbol	EntrezID
205191_at	NM_006915	Hs.44766	RP2	6102
230875_s_at	AW068936	Hs.29189	ATP11A	23250
217851_s_at	NM_016045	Hs.656865	SLMO2	51012
201701_s_at	NM_006320	Hs.507910	PGRMC2	10424
227391_x_at	BE674143	Hs.471779	LRRFIP1	9208
203310_at	NM_007269	Hs.530436	STXBP3	6814
202375_at	NM_014822	Hs.189641	SEC24D	9871
213225_at	AJ271832	Hs.416769	PPM1B	5495
203203_s_at	NM_007043	Hs.645517	KRR1	11103
239346_at	AI097560	Hs.355348	GTF2H3	2967
218674_at	NM_024941	Hs.591760	TRAPPC13	80006
200914_x_at	BF589024	Hs.509414	KTN1	3895
202823_at	N89607	Hs.533437	TCEB1	6921
212579_at	AB014550	Hs.8118	SMCHD1	23347
218871_x_at	NM_018590	Hs.657569	CSGALNACT2	55454
202314_at	NM_000786
201091_s_at	BE748755	Hs.381189	CBX3	11335
210970_s_at	AF235049	Hs.306425	IBTK	25998
202901_x_at	BC002642	Hs.181301	CTSS	1520
200733_s_at	U48296	Hs.227777	PTP4A1	7803
238020_at	BG166796	Hs.437366	PSMC2	5701
221561_at	L21934	Hs.445588	SOAT1	6646
201407_s_at	AI186712	Hs.591571	PPP1CB	5500
203543_s_at	NM_001206	Hs.150557	KLF9	687
212476_at	D26069	Hs.593373	ACAP2	23527
225892_at	BF438417	Hs.436031	IREB2	3658
1559584_a_at	BC025741	Hs.331095	C16orf54	283897
228152_s_at	AK023743	Hs.535011	DDX60L	91351
1557120_at	BE622780	Hs.535192	EEF1A1	1915
200603_at	AL050038	Hs.280342	PRKAR1A	5573
200608_s_at	NM_006265	Hs.81848	RAD21	5885
218842_at	NM_024604	Hs.437855	RPAP3	79657
203132_at	NM_000321	Hs.408528	RB1	5925
205361_s_at	AI718295	Hs.91161	PFDN4	5203
1558233_s_at	CA337502	Hs.648565	ATF1	466
211960_s_at	BG261416	Hs.15738	RAB7A	7879
1558014_s_at	BG261090	Hs.501991	FAR1	84188
203791_at	NM_005509	Hs.181042	DMXL1	1657
230379_x_at	BF439153	Hs.433466	NDUFAF7	55471
229174_at	AI688663	Hs.476944	C3orf38	285237
225916_at	AA789302
226596_x_at	AK027125	Hs.652371	LOC729852	729852
223301_s_at	AF245436	Hs.525088	CCDC82	79780
235300_x_at	AW236209	Hs.48297	RCHY1	25898
207300_s_at	NM_000131	Hs.36989	F7	2155
226631_at	C06331	Hs.741365	METTL10	399818
212449_s_at	BG288007	Hs.744046	LYPLA1	10434
200602_at	NM_000484	Hs.434980	APP	351
221763_at	AI694023	Hs.413416	JMJD1C	221037
218981_at	NM_020186	Hs.592269	ACN9	57001
207545_s_at	NM_003744	Hs.525443	NUMB	8650
203049_s_at	NM_014639	Hs.482868	TTC37	9652
1557257_at	AA994334	Hs.193516	BCL10	8915
201304_at	NM_005000	Hs.651219	NDUFA5	4698
227012_at	AI823986	Hs.208414	SLC25A40	55972
219972_s_at	NM_022495	Hs.509499	PCNXL4	64430
228324_at	BF031819	Hs.567688	C9orf41	138199
209451_at	U59863	Hs.132257	TANK	10010
202422_s_at	NM_022977	Hs.268785	ACSL4	2182
238623_at	AI633559
203347_s_at	NM_007358	Hs.712767	MTF2	22823
212637_s_at	AU155187	Hs.655189	WWP1	11059
209795_at	L07555	Hs.208854	CD69	969
226338_at	AA604382	Hs.202517	TMEM55A	55529
212499_s_at	AK025580
218050_at	NM_016617	Hs.643655	UFM1	51569
225114_at	AA127674	Hs.516543	AGPS	8540
236140_at	AI753488	Hs.315562	GCLM	2730
229431_at	AI742868	Hs.24422	RFXAP	5994
212984_at	BE786164	Hs.592510	ATF2	1386
214329_x_at	AW474434	Hs.478275	TNFSF10	8743
210293_s_at	BC005032	Hs.369373	SEC23B	10483
205063_at	NM_003616	Hs.652307	GEMIN2	8487
202660_at	AA834576	Hs.512235	ITPR2	3709
229804_x_at	AW169333
211760_s_at	BC005974	Hs.6651	VAMP4	8674
216929_x_at	U15197	Hs.654423	ABO	28
222243_s_at	AB051450	Hs.743993	TOB2	10766
1555562_a_at	BC022434	Hs.654700	ZCCHC7	84186
218936_s_at	NM_014167	Hs.582627	CCDC59	29080
202232_s_at	NM_006360	Hs.502244	EIF3M	10480
225268_at	AU144710	Hs.467866	KPNA4	3840
226283_at	BF131947	Hs.25130	POC1B	282809
231863_at	AF161419	Hs.489811	ING3	54556
239143_x_at	AW291944	Hs.302408	RNF138	51444
227701_at	AK024739	Hs.159066	C10orf118	55088
226662_at	AW085575	Hs.704031	STX17	55014
222164_at	AU145411	Hs.264887	FGFR1	2260
225290_at	AV692425	Hs.29464	ETNK1	55500
201177_s_at	NM_005499	Hs.631580	UBA2	10054
1554067_at	BC036246	Hs.505871	C12orf66	144577
227786_at	AI026938	Hs.492612	MED30	90390
1555241_at	BC032347	Hs.443072	C8orf59	401466
222808_at	BC005336	Hs.443061	ALG13	79868
211698_at	AF349444	Hs.255973	EID1	23741
205773_at	NM_014912	Hs.131683	CPEB3	22849
224649_x_at	AI765014	Hs.14745	CCNY	219771
217019_at	AL137162
217707_x_at	AI535683	Hs.298990	SMARCA2	6595
201300_s_at	NM_000311	Hs.472010	PRNP	5621
213372_at	AW173157	Hs.657312	PAQR3	152559
222765_x_at	AL161659	Hs.369284	ESF1	51575
228734_at	BF447286
203078_at	U83410	Hs.82919	CUL2	8453
212927_at	AB011166	Hs.534189	SMC5	23137
204075_s_at	NM_014704	Hs.133089	CEP104	9731
240231_at	AI742383
218043_s_at	NM_022461	Hs.706676	AZI2	64343
214658_at	BG286537
236526_x_at	BE222610	Hs.591760	TRAPPC13	80006
228785_at	AA121673
215245_x_at	AA830884	Hs.103183	FMR1	2332
36920_at	U46024	Hs.655056	MTM1	4534
226366_at	AI828221	Hs.723297	SHPRH	257218
225431_x_at	BE779764	Hs.356247	PM20D2	135293
AFFX-r2-Bs-lys-M_at	AFFX-R2-BS-LYS-M
230261_at	AA552969	Hs.308628	ST8SIA4	7903
214835_s_at	AF131748	Hs.644919	SUCLG2	8801
225847_at	AB037784	Hs.444099	NCEH1	57552
242669_at	BF514975	Hs.643655	UFM1	51569
212989_at	AI377497	Hs.654698	SGMS1	259230
230559_x_at	AI277617	Hs.117835	FGD4	121512
234993_at	BE301702	Hs.183528	ABHD13	84945
242255_at	R49102	Hs.188495	WDR37	22884
222402_at	BC003390	Hs.268742	POMP	51371
230416_at	AI709335
227685_at	AI767750	Hs.267632	TMF1	7110
227105_at	AI400587	Hs.370147	CSPP1	79848
232576_at	AU144570
226965_at	BF438017	Hs.91085	DENND6A	201627
225707_at	AL581082	Hs.516468	ARL6IP6	151188
225047_at	AF113020	Hs.507537	NUPL1	9818
235585_at	AA026857
218923_at	AW304174	Hs.513557	CTBS	1486
227428_at	BE876628	Hs.246310	GABPA	2551
226561_at	BE551849	Hs.352962	AGFG1	3267
221213_s_at	NM_017661	Hs.511477	ZNF280D	54816
213786_at	AI935415	Hs.34576	TAX1BP1	8887
208810_at	AF080569
203852_s_at	NM_000344
202904_s_at	NM_012322	Hs.424908	LSM5	23658
226100_at	AI762876	Hs.592262	MLL5	55904
227551_at	BE856596	Hs.380389	FAM108B1	51104
219673_at	NM_017696	Hs.279008	MCM9	254394
208319_s_at	NM_006743	Hs.301404	RBM3	5935
230987_at	AA626210
213404_s_at	BF033683	Hs.283521	RHEB	6009
AFFX-r2-Bs-dap-M_at	AFFX-R2-BS-DAP-M
215716_s_at	L14561	Hs.506276	ATP2B1	490
224436_s_at	BC005935	Hs.530275	NIPSNAP3A	25934
215009_s_at	U92014	Hs.728916	THAP9-AS1	100499177
225889_at	BF475280	Hs.126497	AEBP2	121536
230003_at	AW779917
210705_s_at	AF220028	Hs.125300	TRIM5	85363
226341_at	AI535737	Hs.153412	LOC100506365	100506365
229235_at	AI983432	Hs.513470	NFATC2IP	84901
228029_at	AW513477
218247_s_at	NM_016626	Hs.465144	MEX3C	51320
224453_s_at	BC006111	Hs.29464	ETNK1	55500
219793_at	NM_022133	Hs.492121	SNX16	64089
1559975_at	BC009050	Hs.255935	BTG1	694
232068_s_at	AF177765	Hs.174312	TLR4	7099
218513_at	NM_018352	Hs.267446	TMA16	55319
225229_at	AL044396	Hs.519313	AFF4	27125
209717_at	AF008915	Hs.594434	EVI5	7813
1555948_s_at	AU116818	Hs.372003	FAM120A	23196
243166_at	AA836340	Hs.631975	SLC30A5	64924
201016_at	BE542684	Hs.522590	EIF1AX	1964
203603_s_at	NM_014795	Hs.34871	ZEB2	9839
AFFX-r2-Bs-dap-5_at	AFFX-R2-BS-DAP-5
225619_at	AV730849	Hs.349955	SLAIN1	122060
208762_at	U83117	Hs.81424	SUMO1	7341
AFFX-r2-Bs-dap-3_at	AFFX-R2-BS-DAP-3
202034_x_at	NM_014781	Hs.196102	RB1CC1	9821
1553132_a_at	NM_152332	Hs.510262	TC2N	123036
213025_at	AL134904	Hs.700004	THUMPD1	55623
230490_x_at	AI866717	Hs.524161	RSU1	6251
235158_at	AI807036	Hs.267245	TMEM209	84928
1553581_s_at	NM_173829	Hs.69504	SREK1IP1	285672
238790_at	BE738988	Hs.569124	LOC374443	374443
212460_at	BE738425	Hs.740577	SPTSSA	171546
225158_at	BF978647	Hs.518355	GFM1	85476
242618_at	AA430072	Hs.485041	HCG18	414777
232709_at	AU156167
202221_s_at	AV727101	Hs.517517	EP300	2033
228562_at	N29918	Hs.591868	ZBTB10	65986
218352_at	NM_018191	Hs.508021	RCBTB1	55213
212160_at	AI984005	Hs.85951	XPOT	11260
228026_at	AI983535	Hs.709277	SIKE1	80143
238614_x_at	AW954842	Hs.729202	ZNF430	80264
237387_at	BE552357
202933_s_at	NM_005433	Hs.194148	YES1	7525
201437_s_at	NM_001968	Hs.249718	EIF4E	1977
218701_at	NM_016027	Hs.118554	LACTB2	51110
212633_at	AL132776	Hs.149367	UFL1	23376
222309_at	AW972292
224725_at	AB037744	Hs.140903	MIB1	57534
219094_at	NM_014154	Hs.266826	ARMC8	25852
213761_at	AW664850	Hs.655702	MDM1	56890
1568964_x_at	BC035510	Hs.632188	SPN	6693
220018_at	NM_024814	Hs.592271	CBLL1	79872
240413_at	AI827431	Hs.710248	PYHIN1	149628
241925_x_at	BF207870	Hs.439643	SLC16A7	9194
227268_at	N51514	Hs.531701	RNFT1	51136
222849_s_at	AI306487	Hs.470679	SCRN3	79634
1557459_at	AL831884
226465_s_at	BF676840	Hs.517262	SON	6651
203358_s_at	NM_004456	Hs.444082	EZH2	2146
235125_x_at	AI078279	Hs.437755	FAM73A	374986
1554309_at	BC030578	Hs.467084	EIF4G3	8672
243042_at	BE645144	Hs.437755	FAM73A	374986
209023_s_at	BC001765	Hs.496710	STAG2	10735
201921_at	NM_004125
1567107_s_at	AF362887	Hs.631618	TPM4	7171
1558692_at	AW090182	Hs.202522	C1orf85	112770
210396_s_at	AF271775
218602_s_at	NM_017645	Hs.533468	HAUS6	54801
222111_at	AU145293	Hs.591122	FAM63B	54629
226105_at	AI672489	Hs.239666	C1GALT1	56913
216713_at	AL049325	Hs.531987	KRIT1	889
212981_s_at	BF030508
AFFX-r2-Bs-phe-M_at	AFFX-R2-BS-PHE-M
243916_x_at	H73636	Hs.591733	UBLCP1	134510
204264_at	NM_000098	Hs.713535	CPT2	1376
212920_at	AV682285	Hs.307836	REST	5978
218683_at	NM_021190	Hs.596061	PTBP2	58155
228106_at	AA031528	Hs.614787	DCAF16	54876
202666_s_at	NM_004301	Hs.435326	ACTL6A	86
226635_at	BG170478	Hs.446271	LOC100506710	100506710
218823_s_at	NM_017634	Hs.188763	KCTD9	54793
236539_at	AW665758	Hs.535276	PTPN22	26191
205288_at	NM_003672	Hs.127411	CDC14A	8556
226181_at	AI613127	Hs.34851	TUBE1	51175
226472_at	BF515889	Hs.744238	PPIL4	85313
52731_at	AI359466	Hs.654644	AMBRA1	55626
224831_at	BE620832	Hs.127126	CPEB4	80315
204176_at	AA808694	Hs.495035	KLHL20	27252
221760_at	BG287153	Hs.102788	MAN1A1	4121
202663_at	AI005043	Hs.128067	WIPF1	7456
240592_at	AI939336	Hs.446201	LCORL	254251
227900_at	AV701750	Hs.430589	CBLB	868
225717_at	AI814587	Hs.209561	KIAA1715	80856
218411_s_at	NM_016586	Hs.368647	MBIP	51562
213754_s_at	AW613203	Hs.482038	PAIP1	10605
234997_x_at	AA343057
240432_x_at	AI333006	Hs.471221	KLF7	8609
220238_s_at	NM_018846	Hs.654817	KLHL7	55975
235331_x_at	AI341142	Hs.500512	PCGF5	84333
230479_at	AI872374	Hs.516023	EIF3F	8665
227973_at	BF130937	Hs.471040	C2orf69	205327
243927_x_at	AI636247	Hs.202238	KIAA1429	25962
226392_at	AI888503	Hs.655941	RASA2	5922
224866_at	AK024967	Hs.501991	FAR1	84188
203552_at	AW298170	Hs.130491	MAP4K5	11183
222654_at	AI302253	Hs.744053	IMPAD1	54928
1569136_at	BC031487	Hs.177576	MGAT4A	11320
203455_s_at	NM_002970	Hs.28491	SAT1	6303
218911_at	NM_006530	Hs.4029	YEATS4	8089
228097_at	AW292746	Hs.484738	MYLIP	29116
229897_at	BF195808	Hs.23492	ZNF641	121274
226873_at	AI631210	Hs.591122	FAM63B	54629
222751_at	AA536012	Hs.744217	HERPUD2	64224
228700_at	AA063608	Hs.495961	CXorf38	159013
203493_s_at	AL525206	Hs.101014	CEP57	9702
238199_x_at	AI708524	Hs.591538	COX3	4514
218694_at	NM_016608	Hs.9728	ARMCX1	51309
AFFX-r2-Bs-lys-3_at	AFFX-R2-BS-LYS-3
AFFX-r2-Bs-phe-5_at	AFFX-R2-BS-PHE-5
1556006_s_at	BQ025347	Hs.529862	CSNK1A1	1452
244743_x_at	AA114243	Hs.184080	ZNF138	7697
228597_at	AW151538	Hs.190518	MIS18A	54069
227278_at	AI056692	Hs.632426	TAF13	6884
229228_at	AI819043
239467_at	AI806747
226608_at	AW157311	Hs.406551	C16orf87	388272
221510_s_at	AF158555	Hs.116448	GLS	2744
201163_s_at	NM_001553	Hs.479808	IGFBP7	3490
207181_s_at	NM_001227	Hs.9216	CASP7	840
242836_at	AI800470
228242_at	BF055201	Hs.391463	N4BP2	55728
AFFX-r2-Bs-phe-3_at	AFFX-R2-BS-PHE-3
204120_s_at	NM_001123	Hs.656586	ADK	132
228527_s_at	BE221818	Hs.596025	SLC25A37	51312
218158_s_at	NM_012096	Hs.476415	APPL1	26060
226158_at	AL120021	Hs.407709	KLHL24	54800
222306_at	AA521034
221596_s_at	AL136619	Hs.21590	RBM48	84060
215127_s_at	AL517946	Hs.470412	RBMS1	5937
221935_s_at	AK023140	Hs.744210	EOGT	285203
226251_at	AW295549	Hs.119815	ASXL2	55252
213984_at	AW991219	Hs.331431	PDS5A	23244
214590_s_at	AL545760	Hs.129683	UBE2D1	7321
225768_at	AI761621	Hs.37288	NR1D2	9975
AFFX-DapX-5_at	AFFX-DAPX-5
225580_at	BG028213	Hs.288224	MRPL50	54534
231821_x_at	AK024248
AFFX-LysX-3_at	AFFX-LYSX-3
235798_at	BE671123	Hs.146317	TMEM170B	100113407
207996_s_at	NM_004338	Hs.731853	LDLRAD4	753
239237_at	AI798822	Hs.173034	LOC100506776	100506776
219312_s_at	NM_023929	Hs.591868	ZBTB10	65986
227038_at	AI963083	Hs.595423	SGMS2	166929
217599_s_at	BE910600	Hs.741413	MDFIC	29969
204873_at	NM_000466	Hs.164682	PEX1	5189
229850_at	N30152	Hs.74050	KDSR	2531
234192_s_at	AK026487	Hs.522255	GKAP1	80318
231274_s_at	R92925
217604_at	AI086530
228363_at	BF109251	Hs.356076	XIAP	331
213510_x_at	AW194543	Hs.234573	USP32P2	220594
208328_s_at	NM_005587	Hs.268675	MEF2A	4205
211106_at	AF064804	Hs.368325	SUPT3H	8464
1553801_a_at	NM_080664	Hs.116014	DTD2	112487
225421_at	AI654133	Hs.356247	PM20D2	135293
218311_at	NM_003618	Hs.655750	MAP4K3	8491
218085_at	NM_015961	Hs.635313	CHMP5	51510
203991_s_at	NM_021140	Hs.522616	KDM6A	7403
218446_s_at	NM_016078	Hs.87295	TVP23B	51030
238389_s_at	AI458208
232297_at	AL049385	Hs.272251	KLHL5	51088
243046_at	BF679700
229705_at	AI927212	Hs.464971	PIK3C3	5289
222637_at	BC005179	Hs.483136	COMMD10	51397
227772_at	AV700849	Hs.549084	LATS1	9113
214684_at	X63381	Hs.268675	MEF2A	4205
223261_at	AF194973	Hs.732105	POLK	51426
226421_at	AA707320	Hs.656243	AMMECR1	9949
230380_at	AW235671	Hs.245798	THAP2	83591
227682_at	BE645154
242904_x_at	AI351653
204286_s_at	NM_021127	Hs.96	PMAIP1	5366
226680_at	BF056303	Hs.501289	IKZF5	64376
216834_at	S59049	Hs.75256	RGS1	5996
201452_at	AW138374	Hs.283521	RHEB	6009
AFFX-ThrX-5_at	AFFX-THRX-5
236237_at	AA526387
223028_s_at	BC005022	Hs.191213	SNX9	51429
243601_at	AA744124	Hs.298296	LOC285957	285957
AFFX-ThrX-M_at	AFFX-THRX-M
221223_x_at	NM_013324	Hs.655334	CISH	1154
222270_at	BG540048	Hs.516182	SMEK2	57223
222235_s_at	AL139812	Hs.657569	CSGALNACT2	55454
235620_x_at	BG027926	Hs.530988	ZMYM5	9205
1558292_s_at	BF037819	Hs.378885	PIGW	284098
206744_s_at	NM_014242	Hs.530988	ZMYM5	9205
238633_at	W93523	Hs.449276	EPC1	80314
217336_at	AL118510
205214_at	NM_004226	Hs.88297	STK17B	9262
232929_at	AU154942
228063_s_at	AW025330	Hs.12554	NAP1L5	266812
235007_at	AI683802	Hs.591694	BBS7	55212
209935_at	AF225981	Hs.584884	ATP2C1	27032
214155_s_at	AI743740	Hs.26613	LARP4	113251
207405_s_at	NM_002873	Hs.16184	RAD17	5884
243982_at	AA455180
1570585_at	BC031223	Hs.15396	MPZL3	196264
211137_s_at	AF189723	Hs.584884	ATP2C1	27032
236487_at	AW513286	Hs.654690	SCLT1	132320
227004_at	AI611074
228974_at	AI816281
218983_at	NM_016546	Hs.631730	C1RL	51279
209181_s_at	U49245
204619_s_at	BF590263	Hs.643801	VCAN	1462
228283_at	BE963026	Hs.444724	CMC1	152100
223377_x_at	AF035947	Hs.655334	CISH	1154
222811_at	AK023183	Hs.72782	FTSJD1	55783
242289_at	AW962413
240168_at	AA679589	Hs.172685	XPO7	23039
AFFX-r2-Bs-lys-5_at	AFFX-R2-BS-LYS-5
204407_at	AF080255	Hs.486818	TTF2	8458
227375_at	AA152232	Hs.105016	ANKRD13C	81573
1558956_s_at	AI473255	Hs.478095	IFT80	57560
228818_at	BF110792
AFFX-r2-Bs-thr-5_s_at	AFFX-R2-BS-THR-5
229389_at	AA741058	Hs.653186	ATG16L2	89849
234491_s_at	AJ292969	Hs.642842	SAV1	60485
236798_at	AW268719	Hs.551751	LOC100505687	100505687
208754_s_at	AL162068	Hs.524599	NAP1L1	4673
223400_s_at	AF197569	Hs.189920	PBRM1	55193
228062_at	AW025330	Hs.12554	NAP1L5	266812
224705_s_at	AI684626	Hs.655057	TNRC6A	27327
226800_at	AL109925	Hs.652324	EFCAB7	84455
203855_at	NM_014969	Hs.570055	WDR47	22911
1554557_at	BC033880	Hs.478429	ATP11B	23200
236488_s_at	AI683805
221681_s_at	AF094508	Hs.678914	DSPP	1834
201450_s_at	NM_022037	Hs.516075	TIA1	7072
240013_at	AI949912
235410_at	BG034966	Hs.511991	NPHP3	27031
226290_at	AW051603	Hs.258272	BDP1	55814
226928_x_at	BE677761	Hs.596025	SLC25A37	51312
219700_at	NM_020405	Hs.125036	PLXDC1	57125
229718_at	BF448287	Hs.732118	N4BP2L1	90634
223444_at	AL136599	Hs.529551	SENP7	57337
228454_at	AW663968	Hs.644719	LCOR	84458
202558_s_at	NM_006948	Hs.352341	HSPA13	6782
1565577_s_at	AA524123
202988_s_at	NM_002922	Hs.75256	RGS1	5996
242960_at	AA721240
202932_at	NM_005433	Hs.194148	YES1	7525
1569401_at	BC027967	Hs.190519	CLEC12A	160364
205072_s_at	NM_022406	Hs.567359	XRCC4	7518
235360_at	AW967747	Hs.159188	PLEKHM3	389072
AFFX-DapX-M_at	AFFX-DAPX-M
237075_at	AI191591
233127_at	AK022474
201088_at	NM_002266	Hs.594238	KPNA2	3838
204299_at	NM_021993	Hs.3530	SRSF10	10772
205931_s_at	NM_004904
223961_s_at	D83532	Hs.655334	CISH	1154
1557543_at	AL832672
AFFX-r2-Bs-thr-3_s_at	AFFX-R2-BS-THR-3
206919_at	NM_021795	Hs.497520	ELK4	2005
212615_at	AI742305	Hs.59159	CHD9	80205
235170_at	T52999	Hs.9521	ZNF92	168374
1555281_x_at	BC007934	Hs.266826	ARMC8	25852
232044_at	AI657019	Hs.188553	RBBP6	5930
228047_at	AI815001
204529_s_at	AI961231	Hs.491805	TOX	9760
1562194_at	AF086037
1557996_at	AK091784
AFFX-PheX-5_at	AFFX-PHEX-5
232197_x_at	AW168942	Hs.149103	ARSB	411
230556_at	AA977197	Hs.502223	IMMP1L	196294
228238_at	AW105301
203884_s_at	NM_014904	Hs.173656	RAB11FIP2	22841
208610_s_at	AI655799	Hs.433343	SRRM2	23524
202498_s_at	BE550486	Hs.419240	SLC2A3	6515
220926_s_at	NM_025191	Hs.523811	EDEM3	80267
206055_s_at	NM_003090	Hs.528763	SNRPA1	6627
212672_at	U82828	Hs.367437	ATM	472
235078_at	AI393725
224454_at	BC006111	Hs.29464	ETNK1	55500
241908_at	AI277098	Hs.552608	BROX	148362
220121_at	NM_018148	Hs.105633	LINS	55180
205420_at	NM_000288	Hs.280932	PEX7	5191
AFFX-LysX-5_at	AFFX-LYSX-5
210458_s_at	BC003388	Hs.132257	TANK	10010
241668_s_at	AI033967
230892_at	AI912194
206206_at	NM_005582	Hs.87205	CD180	4064
208121_s_at	NM_002848	Hs.160871	PTPRO	5800
201566_x_at	D13891	Hs.180919	ID2	3398
225662_at	H28667	Hs.444451	ZAK	51776
AFFX-ThrX-3_at	AFFX-THRX-3
32541_at	S46622	Hs.731683	PPP3CC	5533
236075_s_at	AI693543
235811_at	AW590853
202843_at	NM_012328	Hs.732494	DNAJB9	4189
231121_at	N72151	Hs.558314	HPS3	84343
1555279_at	BC007934	Hs.266826	ARMC8	25852
233849_s_at	AK023014	Hs.592313	ARHGAP5	394
213883_s_at	AA012917	Hs.656790	TM2D1	83941
228751_at	AW975057	Hs.406557	CLK4	57396
233020_at	AU154125
208078_s_at	NM_030751
223200_s_at	AI219740	Hs.744061	LSG1	55341
232087_at	AW628045	Hs.28896	CXorf23	256643
218136_s_at	NM_018579	Hs.596025	SLC25A37	51312
228328_at	AI982758	Hs.550906	KLHL28	54813
240521_at	BE551208	Hs.187635	PLK1S1	55857
208470_s_at	NM_020995
218319_at	NM_020651	Hs.741216	PELI1	57162
208694_at	U47077	Hs.491682	PRKDC	5591
201161_s_at	NM_003651	Hs.221889	CSDA	8531
213024_at	BF593908	Hs.267632	TMF1	7110
AFFX-r2-Bs-thr-M_s_at	AFFX-R2-BS-THR-M
228045_at	BF438106
202270_at	NM_002053	Hs.62661	GBP1	2633
205739_x_at	NM_016220	Hs.732661	ZNF107	51427
225123_at	BE883841	Hs.120633	SESN3	143686
1555762_s_at	AF364036
228092_at	AL552470	Hs.200250	CREM	1390
218401_s_at	NM_012482	Hs.59757	ZNF281	23528
227979_at	AU152162	Hs.523822	RBM4	5936
240383_at	AI239832	Hs.518773	UBE2D3	7323
214012_at	BE551138	Hs.666524	ERAP1	51752
241534_at	AW469777	Hs.660645	LOC100505549	100505549
217028_at	AJ224869	Hs.593413	CXCR4	7852
228854_at	AI492388
227754_at	AV700815
242117_at	AI692401
226503_at	BE504653	Hs.655671	RIF1	55183
1552323_s_at	NM_138819	Hs.269127	FAM122C	159091
219235_s_at	NM_023923	Hs.225641	PHACTR4	65979
230156_x_at	AI933049	Hs.622504	LOC100507217	100507217
234995_at	AA668779	Hs.477144	SPICE1	152185
207794_at	NM_000648	Hs.511794	CCR2	729230
222071_s_at	BE552428	Hs.127648	SLCO4C1	353189
238465_at	AI265933	Hs.85950	SETD9	133383
1556352_at	AI692624
221974_at	AW770748
229574_at	AI268231	Hs.445652	TRA2A	29896
239597_at	AA993566
205283_at	NM_006731	Hs.55777	FKTN	2218
235093_at	BE564430	Hs.161377	PEX13	5194
227449_at	AI799018	Hs.371218	EPHA4	2043
229593_at	BE503981	Hs.420272	H2AFY	9555
226975_at	BF116157	Hs.632423	RNPC3	55599
1557418_at	W95007	Hs.268785	ACSL4	2182
1568627_at	BC032531	Hs.516182	SMEK2	57223
228174_at	AI832363	Hs.59504	SCAI	286205
220330_s_at	NM_022136	Hs.473341	SAMSN1	64092
213998_s_at	AW188131	Hs.705517	DDX17	10521
1558971_at	BC043608	Hs.661756	THEMIS	387357
213812_s_at	AK024748	Hs.297343	CAMKK2	10645
233899_x_at	AK024296	Hs.591868	ZBTB10	65986
224559_at	AF001540	Hs.621695	MALAT1	378938
242312_x_at	AV736963
213975_s_at	AV711904	Hs.524579	LYZ	4069
204187_at	NM_006877	Hs.484741	GMPR	2766
1555274_a_at	BC021229	Hs.189073	EPT1	85465
238130_at	AW469292	Hs.513470	NFATC2IP	84901
206676_at	M33326	Hs.41	CEACAM8	1088
204244_s_at	NM_006716	Hs.485380	DBF4	10926
1565752_at	BU430052	Hs.509664	FGD2	221472
223939_at	AF348078	Hs.279575	SUCNR1	56670
230304_at	AW005298
1552536_at	NM_145206	Hs.194554	VTI1A	143187
217540_at	AA721025	Hs.595933	NXPE3	91775
243299_at	AW167087
214741_at	AW968301
204039_at	NM_004364	Hs.740432	CEBPA	1050
219341_at	NM_018941	Hs.127675	CLN8	2055
204505_s_at	NM_001978	Hs.106124	EPB49	2039
223266_at	AB038950	Hs.652338	STRADB	55437
205239_at	NM_001657
232333_at	AU147805
206026_s_at	NM_007115	Hs.437322	TNFAIP6	7130
222603_at	AL136980	Hs.591078	ERMP1	79956
226952_at	AU149385	Hs.716733	EAF1	85403
241365_at	AA002140	Hs.517717	SATB1	6304
219304_s_at	NM_025208	Hs.352298	PDGFD	80310
229943_at	BF939833	Hs.436922	TRIM13	10206
1558801_at	AK055769	Hs.482043	LOC100652772	100652772
213817_at	AL049435	Hs.369265	IRAK3	11213
228619_x_at	AI694231	Hs.209431	TIPRL	261726
214823_at	AF033199	Hs.8198	ZNF204P	7754
223649_s_at	AF317711	Hs.514216	SLC25A39	51629
219630_at	NM_005764	Hs.431099	PDZK1IP1	10158
238121_at	AI473796	Hs.135904	GK5	256356
242477_at	BF056282	Hs.563630	TTC39B	158219
227471_at	AB037741	Hs.434340	HACE1	57531
243546_at	BF514585
1554036_at	BC036731	Hs.409876	ZBTB24	9841
218706_s_at	AW575493	Hs.363558	GRAMD3	65983
200730_s_at	BF576710	Hs.227777	PTP4A1	7803
1557166_at	BC043171	Hs.711490	PDCD4	27250
243291_at	AA700870
228866_at	BF514864	Hs.659870	LOC100507918	100507918
1557236_at	BF512806	Hs.257352	APOL6	80830
222233_s_at	AK022922	Hs.656065	DCLRE1C	64421
227703_s_at	AL391688	Hs.592224	SYTL4	94121
218397_at	NM_018062	Hs.631890	FANCL	55120
1555962_at	CA503291	Hs.299329	B3GNT7	93010
227697_at	AI244908	Hs.527973	SOCS3	9021
203845_at	AV727449	Hs.533055	KAT2B	8850
216248_s_at	S77154	Hs.563344	NR4A2	4929
213844_at	NM_019102	Hs.655218	HOXA5	3202
1559993_at	AK091504	Hs.283844	SFXN3	81855
1556361_s_at	BC016937	Hs.105016	ANKRD13C	81573
202018_s_at	NM_002343	Hs.529517	LTF	4057
225760_at	AI302244	Hs.477495	MYSM1	114803
235057_at	AW089307	Hs.632272	ITCH	83737
227062_at	AU155361
230028_at	BF508843	Hs.728984	KIAA0907	22889
202534_x_at	NM_000791	Hs.592364	DHFR	1719
213212_x_at	AI632181
222815_at	BE966018	Hs.653288	RLIM	51132
1556493_a_at	AF085959	Hs.709425	KDM4C	23081
1558279_a_at	BF666293	Hs.74050	KDSR	2531
215567_at	AU144919	Hs.579828	FCF1	51077
213704_at	AA129753
235407_at	BG435723
1569003_at	AL541655	Hs.444569	VMP1	81671
221768_at	AV705803
222528_s_at	BG251467	Hs.596025	SLC25A37	51312
204467_s_at	NM_000345	Hs.21374	SNCA	6622
214739_at	AI357539	Hs.518414	LRCH3	84859
201925_s_at	NM_000574	Hs.126517	CD55	1604
212681_at	AI770004	Hs.213394	EPB41L3	23136
202219_at	NM_005629	Hs.540696	SLC6A8	6535
241844_x_at	AA836320	Hs.374147	TMEM156	80008
36711_at	AL021977	Hs.517617	MAFF	23764
203913_s_at	AL574184	Hs.596913	HPGD	3248
235230_at	AW170015	Hs.477114	PLCXD2	257068
214314_s_at	BE138647	Hs.158688	EIF5B	9669
241912_at	AA631812	Hs.634143	ZNF814	730051
236081_at	AI929792	Hs.21374	SNCA	6622
215392_at	AU148154
225820_at	AV646599	Hs.12420	PHF17	79960
242109_at	AI038577
235469_at	AV744101
230000_at	AI523817	Hs.195642	RNF213	57674
204333_s_at	NM_000027	Hs.207776	AGA	175
1565754_x_at	BU430052	Hs.509664	FGD2	221472
222876_s_at	AI761520	Hs.514063	ADAP2	55803
222310_at	AA648521	Hs.17255	SCAF4	57466
1552644_a_at	NM_024947	Hs.529592	PHC3	80012
1557118_a_at	AW236954	Hs.594897	INTS6-AS1	100507398
237218_at	BF110977
1555464_at	BC046208	Hs.163173	IFIH1	64135
231281_at	AI032733
240336_at	AI242749	Hs.647389	HBM	3042
229830_at	AW205919
203869_at	AK024318	Hs.7966	USP46	64854
229858_at	AU146893
201222_s_at	AL527365	Hs.521640	RAD23B	5887
204622_x_at	NM_006186	Hs.563344	NR4A2	4929
232489_at	AK001149	Hs.729095	TRMT13	54482
205027_s_at	NM_005204	Hs.432453	MAP3K8	1326
229725_at	AV705292	Hs.14945	ACSL6	23305
244023_at	AW467357	Hs.371720	SYK	6850
226179_at	N63920	Hs.596025	SLC25A37	51312
203362_s_at	NM_002358	Hs.591697	MAD2L1	4085
209930_s_at	L13974	Hs.75643	NFE2	4778
207078_at	NM_005466	Hs.497353	MED6	10001
202430_s_at	NM_021105	Hs.130759	PLSCR1	5359
202887_s_at	NM_019058	Hs.523012	DDIT4	54541
208691_at	BC001188	Hs.529618	TFRC	7037
209314_s_at	AK024258	Hs.378532	HBS1L	10767
1555766_a_at	AF493870	Hs.187772	GNG2	54331
236016_at	AI702962	Hs.743978	SMARCE1	6605
231111_at	AI122787
203574_at	NM_005384	Hs.79334	NFIL3	4783
222848_at	BC005400	Hs.529778	CENPK	64105
207827_x_at	L36675	Hs.21374	SNCA	6622
225970_at	AA029818	Hs.125525	DDHD1	80821
206834_at	NM_000519	Hs.699280	HBD	3045
224875_at	BG492488	Hs.743453	C5orf24	134553
1553589_a_at	NM_005764	Hs.431099	PDZK1IP1	10158
243030_at	AA211369
224676_at	AI472339	Hs.598832	TMED4	222068
1553220_at	NM_173511	Hs.471130	FAM117B	150864
213418_at	NM_002155	Hs.654614	HSPA6	3310
1553134_s_at	BC020851	Hs.493639	C9orf72	203228
222858_s_at	AI632216	Hs.436271	DAPP1	27071
214917_at	AK024252	Hs.43322	PRKAA1	5562
239272_at	AI927208	Hs.380710	MMP28	79148
235412_at	AI040887	Hs.508738	ARHGEF7	8874
239278_at	AI471969
211546_x_at	L36674	Hs.21374	SNCA	6622
224428_s_at	AY029179	Hs.470654	CDCA7	83879
235151_at	AA807060	Hs.126558	LOC283357	283357
224151_s_at	AF183419	Hs.493362	AK3	50808
229193_at	AA005430	Hs.130293	LUC7L3	51747
241155_at	AA704588
228999_at	AW514564	Hs.220864	CHD2	1106
204466_s_at	BG260394	Hs.21374	SNCA	6622
244592_at	BE675040
213931_at	AI819238
1552329_at	BC029352	Hs.188553	RBBP6	5930
225202_at	BE620739	Hs.445030	RHOBTB3	22836
219672_at	NM_016633	Hs.274309	AHSP	51327
222357_at	AW974823	Hs.655108	ZBTB20	26137
204614_at	NM_002575	Hs.594481	SERPINB2	5055
210286_s_at	AF053755	Hs.250072	SLC4A7	9497
222317_at	AA888858	Hs.445711	PDE3B	5140
205900_at	NM_006121	Hs.80828	KRT1	3848
203507_at	NM_001251	Hs.647419	CD68	968
237542_at	AI970367
225009_at	AA191708	Hs.643961	CMTM4	146223
240105_at	AI021902
226931_at	AU151239	Hs.401954	TMTC1	83857
244042_x_at	AA883831
1569129_s_at	BC016013	Hs.476944	C3orf38	285237
226591_at	BG413612
230425_at	AI674183	Hs.116092	EPHB1	2047
239533_at	AI970061	Hs.516604	GPR155	151556
244447_at	AW292830
219003_s_at	NM_024641	Hs.734632	MANEA	79694
1555476_at	BC017880	Hs.436031	IREB2	3658
240154_at	BF511336
202203_s_at	NM_001144	Hs.295137	AMFR	267
230502_s_at	BE501966	Hs.126857	CDS2	8760
217739_s_at	NM_005746	Hs.489615	NAMPT	10135
213459_at	AU155515	Hs.433701	RPL37A	6168
235683_at	BF685808	Hs.120633	SESN3	143686
205419_at	NM_004951	Hs.784	GPR183	1880
224631_at	AA758013
241938_at	AA935633	Hs.510324	QKI	9444
208937_s_at	D13889	Hs.504609	ID1	3397
208727_s_at	BC002711	Hs.467637	CDC42	998
228697_at	AW731710	Hs.72325	HINT3	135114
202644_s_at	NM_006290	Hs.211600	TNFAIP3	7128
204995_at	AL567411	Hs.500015	CDK5R1	8851
220496_at	NM_016509	Hs.409794	CLEC1B	51266
1556874_a_at	BC032952	Hs.465144	MEX3C	51320
208151_x_at	NM_030881	Hs.705517	DDX17	10521
209686_at	BC001766	Hs.422181	S100B	6285
218864_at	AF116610	Hs.471381	TNS1	7145
1555960_at	AK054976	Hs.483305	HINT1	3094
236072_at	N64578
218883_s_at	NM_024629	Hs.575032	MLF1IP	79682
204162_at	NM_006101	Hs.414407	NDC80	10403
210690_at	U96845	Hs.721094	KLRC4	8302
214974_x_at	AK026546	Hs.89714	CXCL5	6374
241881_at	N54813	Hs.269151	TRIM58	25893
1552552_s_at	NM_130441	Hs.351812	CLEC4C	170482
235422_at	AA977218
210746_s_at	M30646	Hs.368642	EPB42	2038
1555878_at	AK094613	Hs.280130	RPS24	6229
206710_s_at	NM_012307	Hs.213394	EPB41L3	23136
243748_at	AI457449
241849_at	BE674703
1552516_a_at	NM_152696	Hs.532363	HIPK1	204851
209803_s_at	AF001294	Hs.154036	PHLDA2	7262
226558_at	BE856637
208920_at	AV752215	Hs.489040	SRI	6717
235274_at	AA740632
1553749_at	NM_144664	Hs.288304	FAM76B	143684
233019_at	AU145061	Hs.645009	CNOT7	29883
238320_at	AV659198
228284_at	BE302305	Hs.197320	TLE1	7088
202672_s_at	NM_001674	Hs.460	ATF3	467
205767_at	NM_001432	Hs.115263	EREG	2069
203821_at	NM_001945	Hs.592942	HBEGF	1839
230170_at	AI079327	Hs.248156	OSM	5008
226099_at	AI924426	Hs.192221	ELL2	22936
1556416_s_at	AF086242
223681_s_at	AB044807	Hs.478125	INADL	10207
227803_at	AA609053	Hs.35198	ENPP5	59084
226675_s_at	W80468	Hs.621695	MALAT1	378938
211560_s_at	AF130113	Hs.522666	ALAS2	212
210354_at	M29383	Hs.856	IFNG	3458
1569652_at	BC030550	Hs.591085	MLLT3	4300
224917_at	BF674052
227039_at	AI674926	Hs.459211	AKAP13	11214
202464_s_at	NM_004566	Hs.195471	PFKFB3	5209
227517_s_at	AI056992
213524_s_at	NM_015714	Hs.432132	G0S2	50486
208719_s_at	U59321	Hs.705517	DDX17	10521
204621_s_at	AI935096	Hs.563344	NR4A2	4929
234151_at	AK024629
230180_at	AA521056	Hs.705517	DDX17	10521
204439_at	NM_006820	Hs.389724	IFI44L	10964
202861_at	NM_002616	Hs.445534	PER1	5187
204794_at	NM_004418	Hs.1183	DUSP2	1844
1554997_a_at	AY151286	Hs.196384	PTGS2	5743
226279_at	AW471145	Hs.25338	PRSS23	11098
202643_s_at	AI738896	Hs.211600	TNFAIP3	7128
223062_s_at	BC004863	Hs.494261	PSAT1	29968
230337_at	AW241962	Hs.709893	SOS1	6654
207269_at	NM_001925	Hs.591391	DEFA4	1669
241751_at	AW292752	Hs.6483	OFD1	8481
202499_s_at	NM_006931	Hs.419240	SLC2A3	6515
205592_at	X77737	Hs.443948	SLC4A1	6521
217738_at	BF575514	Hs.489615	NAMPT	10135
214433_s_at	NM_003944	Hs.632460	SELENBP1	8991
204748_at	NM_000963	Hs.196384	PTGS2	5743
241955_at	BE243270	Hs.708017	HECTD1	25831
205033_s_at	NM_004084
215037_s_at	U72398	Hs.516966	BCL2L1	598
223631_s_at	AF213678	Hs.631544	C19orf33	64073
228793_at	BF002296	Hs.413416	JMJD1C	221037
38037_at	M60278	Hs.592942	HBEGF	1839
1559190_s_at	AL833150	Hs.327631	RDH13	112724
206665_s_at	NM_001191	Hs.516966	BCL2L1	598
1553177_at	BC022407	Hs.350581	SH2D1B	117157
229010_at	AI807026	Hs.504096	CBL	867

## Sheet: OB vs VB (p<0.05, FC>2)
ProbeSet	Accession	UGCluster	Symbol	EntrezID
203203_s_at	NM_007043	Hs.645517	KRR1	11103
202901_x_at	BC002642	Hs.181301	CTSS	1520
203852_s_at	NM_000344
201701_s_at	NM_006320	Hs.507910	PGRMC2	10424
243916_x_at	H73636	Hs.591733	UBLCP1	134510
235577_at	AL036451	Hs.463375	ZNF652	22834
228818_at	BF110792
224676_at	AI472339	Hs.598832	TMED4	222068
230875_s_at	AW068936	Hs.29189	ATP11A	23250
227931_at	AI823917	Hs.445036	INO80D	54891
203358_s_at	NM_004456	Hs.444082	EZH2	2146
229235_at	AI983432	Hs.513470	NFATC2IP	84901
230000_at	AI523817	Hs.195642	RNF213	57674
223028_s_at	BC005022	Hs.191213	SNX9	51429
205191_at	NM_006915	Hs.44766	RP2	6102
213225_at	AJ271832	Hs.416769	PPM1B	5495
228152_s_at	AK023743	Hs.535011	DDX60L	91351
217851_s_at	NM_016045	Hs.656865	SLMO2	51012
236254_at	BE048857	Hs.191540	VPS13B	157680
227391_x_at	BE674143	Hs.471779	LRRFIP1	9208
200914_x_at	BF589024	Hs.509414	KTN1	3895
209840_s_at	AI221950	Hs.3781	LRRN3	54674
225892_at	BF438417	Hs.436031	IREB2	3658
236237_at	AA526387
1567107_s_at	AF362887	Hs.631618	TPM4	7171
208003_s_at	NM_006599	Hs.371987	NFAT5	10725
219658_at	NM_024754	Hs.126906	PTCD2	79810
244592_at	BE675040
211086_x_at	Z25431	Hs.481181	NEK1	4750
235476_at	AW182459	Hs.212957	TRIM59	286827
202040_s_at	NM_005056	Hs.76272	KDM5A	5927
235643_at	BE886225	Hs.489118	SAMD9L	219285
225707_at	AL581082	Hs.516468	ARL6IP6	151188
212579_at	AB014550	Hs.8118	SMCHD1	23347
239346_at	AI097560	Hs.355348	GTF2H3	2967
221705_s_at	BC005934	Hs.709277	SIKE1	80143
238020_at	BG166796	Hs.437366	PSMC2	5701
229804_x_at	AW169333
228498_at	AV687517	Hs.272011	B4GALT1	2683
1553581_s_at	NM_173829	Hs.69504	SREK1IP1	285672
238580_at	AW963544
235300_x_at	AW236209	Hs.48297	RCHY1	25898
211960_s_at	BG261416	Hs.15738	RAB7A	7879
237387_at	BE552357
201070_x_at	AI739389	Hs.632554	SF3B1	23451
227740_at	AW173222	Hs.127310	UHMK1	127933
225127_at	BF217531	Hs.99145	TMEM181	57583
227039_at	AI674926	Hs.459211	AKAP13	11214
203603_s_at	NM_014795	Hs.34871	ZEB2	9839
219757_s_at	NM_017799	Hs.497253	C14orf101	54916
212476_at	D26069	Hs.593373	ACAP2	23527
1557120_at	BE622780	Hs.535192	EEF1A1	1915
209257_s_at	BF795297	Hs.24485	SMC3	9126
200702_s_at	BG421209	Hs.510328	DDX24	57062
237322_at	AI914323	Hs.517502	MIAT	440823
240168_at	AA679589	Hs.172685	XPO7	23039
209024_s_at	AI472757	Hs.571177	SYNCRIP	10492
225916_at	AA789302
215698_at	AF007135	Hs.76272	KDM5A	5927
226181_at	AI613127	Hs.34851	TUBE1	51175
218871_x_at	NM_018590	Hs.657569	CSGALNACT2	55454
243149_at	AI467945
243768_at	AA026388
222413_s_at	AW137099	Hs.647120	MLL3	58508
228673_s_at	AI475647	Hs.713173	EML4	27436
239833_at	H15900
224851_at	AW274756	Hs.119882	CDK6	1021
226366_at	AI828221	Hs.723297	SHPRH	257218
233219_at	AK023427
212079_s_at	AA715041	Hs.258855	MLL	4297
212758_s_at	AI373166	Hs.124503	ZEB1	6935
239266_at	AI734258
235003_at	AI249980	Hs.127310	UHMK1	127933
212512_s_at	AA551784	Hs.323213	CARM1	10498
230892_at	AI912194
229718_at	BF448287	Hs.732118	N4BP2L1	90634
209717_at	AF008915	Hs.594434	EVI5	7813
200603_at	AL050038	Hs.280342	PRKAR1A	5573
212981_s_at	BF030508
210461_s_at	BC002448	Hs.438236	ABLIM1	3983
216929_x_at	U15197	Hs.654423	ABO	28
204881_s_at	NM_003358	Hs.304249	UGCG	7357
214329_x_at	AW474434	Hs.478275	TNFSF10	8743
215716_s_at	L14561	Hs.506276	ATP2B1	490
225717_at	AI814587	Hs.209561	KIAA1715	80856
244696_at	AI033582
207300_s_at	NM_000131	Hs.36989	F7	2155
227701_at	AK024739	Hs.159066	C10orf118	55088
212208_at	AK023837	Hs.603766	MED13L	23389
240432_x_at	AI333006	Hs.471221	KLF7	8609
209964_s_at	AF032105	Hs.476595	ATXN7	6314
204808_s_at	NM_014254	Hs.216386	TMEM5	10329
218674_at	NM_024941	Hs.591760	TRAPPC13	80006
201091_s_at	BE748755	Hs.381189	CBX3	11335
224631_at	AA758013
236140_at	AI753488	Hs.315562	GCLM	2730
204180_s_at	AI745225	Hs.355581	ZBTB43	23099
203319_s_at	L04282	Hs.592591	ZNF148	7707
214305_s_at	AW003030	Hs.632554	SF3B1	23451
201353_s_at	AI653126	Hs.314263	BAZ2A	11176
229010_at	AI807026	Hs.504096	CBL	867
227754_at	AV700815
1558233_s_at	CA337502	Hs.648565	ATF1	466
215338_s_at	AI688640	Hs.529509	NKTR	4820
205283_at	NM_006731	Hs.55777	FKTN	2218
202422_s_at	NM_022977	Hs.268785	ACSL4	2182
230906_at	AK024931	Hs.631797	GALNT10	55568
203318_s_at	NM_021964	Hs.592591	ZNF148	7707
242617_at	AI290654	Hs.200413	TMED8	283578
203347_s_at	NM_007358	Hs.712767	MTF2	22823
235408_x_at	AW058673	Hs.250693	ZNF117	51351
203310_at	NM_007269	Hs.530436	STXBP3	6814
227406_at	AI286203	Hs.659360	GABPB1-AS1	100129387
237018_at	AI051967
213650_at	AW006438
239619_at	BF431867
223281_s_at	AF026850	Hs.28326	COX15	1355
230180_at	AA521056	Hs.705517	DDX17	10521
236293_at	BE676335	Hs.654594	RHOH	399
230164_at	AA417970	Hs.19977	ZNF621	285268
242722_at	AA100793	Hs.207631	LMO7	4008
205063_at	NM_003616	Hs.652307	GEMIN2	8487
238346_s_at	AW973003	Hs.335068	TGS1	96764
214590_s_at	AL545760	Hs.129683	UBE2D1	7321
213328_at	AI936517	Hs.481181	NEK1	4750
213015_at	BF448315	Hs.124366	BBX	56987
223200_s_at	AI219740	Hs.744061	LSG1	55341
208610_s_at	AI655799	Hs.433343	SRRM2	23524
219426_at	NM_024852	Hs.657659	AGO3	192669
221753_at	AI651213	Hs.199763	SSH1	54434
1563130_a_at	AL109710
201450_s_at	NM_022037	Hs.516075	TIA1	7072
227726_at	BF057084	Hs.513804	RNF166	115992
243291_at	AA700870
234785_at	AK025047
241155_at	AA704588
213883_s_at	AA012917	Hs.656790	TM2D1	83941
203132_at	NM_000321	Hs.408528	RB1	5925
223611_s_at	AI738919	Hs.518760	LNX1	84708
219972_s_at	NM_022495	Hs.509499	PCNXL4	64430
1558702_at	BG622833
222158_s_at	AF229834	Hs.498317	DESI2	51029
212240_s_at	AI679268	Hs.132225	PIK3R1	5295
243450_at	T40707
209205_s_at	BC003600	Hs.436792	LMO4	8543
220739_s_at	NM_017623	Hs.711617	CNNM3	26505
200608_s_at	NM_006265	Hs.81848	RAD21	5885
1568594_s_at	AW965171	Hs.458412	TRIM52	84851
212989_at	AI377497	Hs.654698	SGMS1	259230
224726_at	W80418	Hs.140903	MIB1	57534
201407_s_at	AI186712	Hs.591571	PPP1CB	5500
220202_s_at	NM_018835	Hs.533499	RC3H2	54542
216711_s_at	M73444	Hs.158560	TAF1	6872
237544_at	BF508786
225565_at	AA769455	Hs.516646	CREB1	1385
200602_at	NM_000484	Hs.434980	APP	351
213956_at	AW299294	Hs.413045	CEP350	9857
233078_at	AK021649	Hs.435771	API5	8539
221681_s_at	AF094508	Hs.678914	DSPP	1834
213998_s_at	AW188131	Hs.705517	DDX17	10521
243546_at	BF514585
203078_at	U83410	Hs.82919	CUL2	8453
213517_at	AW103422	Hs.546271	PCBP2	5094
226808_at	AW771007	Hs.731923	ZNF862	643641
223217_s_at	BE646573	Hs.319171	NFKBIZ	64332
212637_s_at	AU155187	Hs.655189	WWP1	11059
225234_at	AV710415	Hs.504096	CBL	867
223161_at	AA029331	Hs.521240	KIAA1147	57189
238013_at	BF347859	Hs.369123	PLEKHA2	59339
213404_s_at	BF033683	Hs.283521	RHEB	6009
227454_at	AB037782	Hs.597434	TAOK1	57551
234701_at	AK025964	Hs.335003	ANKRD11	29123
1559822_s_at	BC009463	Hs.377155	MTDH	92140
228993_s_at	AV728606	Hs.232543	BBIP1	92482
210970_s_at	AF235049	Hs.306425	IBTK	25998
229327_s_at	BE674528	Hs.134859	MAF	4094
238199_x_at	AI708524	Hs.591538	COX3	4514
209894_at	U50748	Hs.23581	LEPR	3953
215245_x_at	AA830884	Hs.103183	FMR1	2332
239955_at	AI821085
212449_s_at	BG288007	Hs.744046	LYPLA1	10434
1552516_a_at	NM_152696	Hs.532363	HIPK1	204851
212057_at	AA206161	Hs.461647	GSE1	23199
237035_at	AI792315
207545_s_at	NM_003744	Hs.525443	NUMB	8650
209451_at	U59863	Hs.132257	TANK	10010
212291_at	AI393355	Hs.532363	HIPK1	204851
230987_at	AA626210
212587_s_at	AI809341	Hs.654514	PTPRC	5788
232940_s_at	AK025911	Hs.647120	MLL3	58508
201088_at	NM_002266	Hs.594238	KPNA2	3838
202666_s_at	NM_004301	Hs.435326	ACTL6A	86
225452_at	AI423072	Hs.643754	MED1	5469
225290_at	AV692425	Hs.29464	ETNK1	55500
203049_s_at	NM_014639	Hs.482868	TTC37	9652
223138_s_at	AI937206	Hs.446270	DHX36	170506
228866_at	BF514864	Hs.659870	LOC100507918	100507918
228047_at	AI815001
242808_at	AI733287	Hs.602470	LOC101060510	101060510
215605_at	AU145806	Hs.446678	NCOA2	10499
243166_at	AA836340	Hs.631975	SLC30A5	64924
220018_at	NM_024814	Hs.592271	CBLL1	79872
212499_s_at	AK025580
232929_at	AU154942
207657_x_at	NM_002270	Hs.482497	TNPO1	3842
1559584_a_at	BC025741	Hs.331095	C16orf54	283897
1555913_at	AK098734	Hs.656361	GON4L	54856
202124_s_at	AV705253	Hs.152774	TRAK2	66008
210172_at	D26121	Hs.502829	SF1	7536
200952_s_at	AI635187	Hs.376071	CCND2	894
36920_at	U46024	Hs.655056	MTM1	4534
222765_x_at	AL161659	Hs.369284	ESF1	51575
223301_s_at	AF245436	Hs.525088	CCDC82	79780
226596_x_at	AK027125	Hs.652371	LOC729852	729852
231735_s_at	NM_014086	Hs.621695	MALAT1	378938
226797_at	AL133577	Hs.656803	MBTD1	54799
206636_at	NM_006506	Hs.655941	RASA2	5922
226686_at	AI188518	Hs.444955	CISD2	493856
235125_x_at	AI078279	Hs.437755	FAM73A	374986
213574_s_at	AA861608
207405_s_at	NM_002873	Hs.16184	RAD17	5884
225431_x_at	BE779764	Hs.356247	PM20D2	135293
221830_at	AI302106	Hs.508480	RAP2A	5911
218823_s_at	NM_017634	Hs.188763	KCTD9	54793
223261_at	AF194973	Hs.732105	POLK	51426
217966_s_at	NM_022083	Hs.518662	FAM129A	116496
212074_at	BE972774	Hs.438072	SUN1	23353
204198_s_at	AA541630	Hs.170019	RUNX3	864
212772_s_at	AL162060	Hs.421202	ABCA2	20
235567_at	AA034012	Hs.560343	RORA	6095
243033_at	AA827894	Hs.189075	TWF1	5756
AFFX-M27830_M_at	AFFX-M27830_M
1557257_at	AA994334	Hs.193516	BCL10	8915
226381_at	AW450329	Hs.355655	LOC100506748	100506748
226587_at	BE783065
216538_at	AL049351
212332_at	BF110947	Hs.513609	RBL2	5934
200907_s_at	AU157932	Hs.151220	PALLD	23022
209127_s_at	AW173076	Hs.584842	SART3	9733
225047_at	AF113020	Hs.507537	NUPL1	9818
230379_x_at	BF439153	Hs.433466	NDUFAF7	55471
213352_at	AB018322	Hs.477547	TMCC1	23023
227012_at	AI823986	Hs.208414	SLC25A40	55972
216056_at	AW851559
229803_s_at	AI347000
208498_s_at	NM_004038
211760_s_at	BC005974	Hs.6651	VAMP4	8674
211993_at	AI768512	Hs.356604	WNK1	65125
202221_s_at	AV727101	Hs.517517	EP300	2033
224559_at	AF001540	Hs.621695	MALAT1	378938
1552656_s_at	NM_144624	Hs.127310	UHMK1	127933
240521_at	BE551208	Hs.187635	PLK1S1	55857
241906_at	BF001773
232297_at	AL049385	Hs.272251	KLHL5	51088
229850_at	N30152	Hs.74050	KDSR	2531
211022_s_at	BC002521	Hs.533526	ATRX	546
204863_s_at	BE856546	Hs.532082	IL6ST	3572
232068_s_at	AF177765	Hs.174312	TLR4	7099
205070_at	NM_019071	Hs.489811	ING3	54556
228785_at	AA121673
225204_at	AA521311	Hs.13854	PPTC7	160760
201846_s_at	NM_012234	Hs.7910	RYBP	23429
232333_at	AU147805
227082_at	AI760356
241955_at	BE243270	Hs.708017	HECTD1	25831
213016_at	AA573805	Hs.124366	BBX	56987
240314_at	AI018235
239695_at	AI280194	Hs.207538	JAK1	3716
202534_x_at	NM_000791	Hs.592364	DHFR	1719
224580_at	BF515894	Hs.533770	SLC38A1	81539
202823_at	N89607	Hs.533437	TCEB1	6921
222654_at	AI302253	Hs.744053	IMPAD1	54928
222787_s_at	AV705186	Hs.396358	TMEM106B	54664
210293_s_at	BC005032	Hs.369373	SEC23B	10483
211698_at	AF349444	Hs.255973	EID1	23741
212927_at	AB011166	Hs.534189	SMC5	23137
230014_at	BF515592
207724_s_at	NM_014946	Hs.468091	SPAST	6683
1562442_a_at	BC008402
227375_at	AA152232	Hs.105016	ANKRD13C	81573
222111_at	AU145293	Hs.591122	FAM63B	54629
214291_at	AA522618
228106_at	AA031528	Hs.614787	DCAF16	54876
233089_at	AK022251	Hs.406917	QRSL1	55278
211000_s_at	AB015706	Hs.532082	IL6ST	3572
222310_at	AA648521	Hs.17255	SCAF4	57466
235585_at	AA026857
216563_at	X80821	Hs.464585	ANKRD12	23253
222439_s_at	BE967048	Hs.744057	THRAP3	9967
232264_at	AK022204
237741_at	AW514168	Hs.144130	SLC25A36	55186
227416_s_at	BE265803	Hs.496279	ZCRB1	85437
203855_at	NM_014969	Hs.570055	WDR47	22911
226635_at	BG170478	Hs.446271	LOC100506710	100506710
239742_at	H15278	Hs.486993	TULP4	56995
244024_at	T67481	Hs.189690	ZNF182	7569
217604_at	AI086530
227105_at	AI400587	Hs.370147	CSPP1	79848
214246_x_at	AI859060	Hs.443417	MINK1	50488
227428_at	BE876628	Hs.246310	GABPA	2551
218050_at	NM_016617	Hs.643655	UFM1	51569
1558014_s_at	BG261090	Hs.501991	FAR1	84188
209041_s_at	BG395660	Hs.529420	UBE2G2	7327
1554154_at	BC013132	Hs.310809	GDAP2	54834
208859_s_at	AI650257	Hs.533526	ATRX	546
229586_at	AW300405	Hs.59159	CHD9	80205
228793_at	BF002296	Hs.413416	JMJD1C	221037
1568618_a_at	BC038440	Hs.514806	GALNT1	2589
229398_at	AI769954	Hs.406799	RAB18	22931
240013_at	AI949912
213757_at	AA393940	Hs.534314	EIF5A	1984
212570_at	AL573201	Hs.167115	ENDOD1	23052
235435_at	BF433048	Hs.104347	AASDH	132949
208663_s_at	AI652848
202375_at	NM_014822	Hs.189641	SEC24D	9871
207324_s_at	NM_004948	Hs.567260	DSC1	1823
202379_s_at	AI361805	Hs.529509	NKTR	4820
219221_at	NM_024724	Hs.518301	ZBTB38	253461
236488_s_at	AI683805
229568_at	AI692878	Hs.369022	MOB3B	79817
228674_s_at	AA524507	Hs.713173	EML4	27436
209049_s_at	BC001004	Hs.446240	ZMYND8	23613
235716_at	AW157450
229193_at	AA005430	Hs.130293	LUC7L3	51747
226472_at	BF515889	Hs.744238	PPIL4	85313
243667_at	AW977986
218352_at	NM_018191	Hs.508021	RCBTB1	55213
1559425_at	AL512701
204176_at	AA808694	Hs.495035	KLHL20	27252
230085_at	AW263542	Hs.296031	PDK3	5165
214739_at	AI357539	Hs.518414	LRCH3	84859
213754_s_at	AW613203	Hs.482038	PAIP1	10605
221935_s_at	AK023140	Hs.744210	EOGT	285203
228751_at	AW975057	Hs.406557	CLK4	57396
231821_x_at	AK024248
239027_at	AV760561	Hs.132599	DOCK8	81704
242774_at	AI684761	Hs.525392	SYNE2	23224
239166_at	R98192
214658_at	BG286537
202321_at	AW299507	Hs.730768	GGPS1	9453
239966_at	AI243098
222243_s_at	AB051450	Hs.743993	TOB2	10766
235007_at	AI683802	Hs.591694	BBS7	55212
243089_at	AA551114
224649_x_at	AI765014	Hs.14745	CCNY	219771
208974_x_at	BC003572	Hs.532793	KPNB1	3837
214741_at	AW968301
201177_s_at	NM_005499	Hs.631580	UBA2	10054
238430_x_at	AI923675	Hs.709347	SLFN5	162394
243423_at	AF150368	Hs.355141	TNIP1	10318
206055_s_at	NM_003090	Hs.528763	SNRPA1	6627
202314_at	NM_000786
224453_s_at	BC006111	Hs.29464	ETNK1	55500
235213_at	AA348410	Hs.528087	ITPKB	3707
228324_at	BF031819	Hs.567688	C9orf41	138199
201304_at	NM_005000	Hs.651219	NDUFA5	4698
238614_x_at	AW954842	Hs.729202	ZNF430	80264
201693_s_at	AV733950	Hs.326035	EGR1	1958
228834_at	BF240286
213109_at	N25621	Hs.34024	TNIK	23043
222420_s_at	Z29331	Hs.643548	UBE2H	7328
201752_s_at	AI763123	Hs.501012	ADD3	120
213510_x_at	AW194543	Hs.234573	USP32P2	220594
201340_s_at	AF010314	Hs.104925	ENC1	8507
209181_s_at	U49245
221860_at	AL044078	Hs.644906	HNRNPL	3191
218659_at	NM_018263	Hs.119815	ASXL2	55252
240568_at	AW206555
1556416_s_at	AF086242
213048_s_at	W26593
201661_s_at	NM_004457	Hs.655772	ACSL3	2181
235078_at	AI393725
212368_at	AA972711	Hs.485892	ZNF292	23036
204407_at	AF080255	Hs.486818	TTF2	8458
201996_s_at	AL524033	Hs.558463	SPEN	23013
233706_at	AK024800
226680_at	BF056303	Hs.501289	IKZF5	64376
213459_at	AU155515	Hs.433701	RPL37A	6168
212762_s_at	AI375916	Hs.593995	TCF7L2	6934
237999_at	AW195867
227404_s_at	AI459194	Hs.326035	EGR1	1958
204299_at	NM_021993	Hs.3530	SRSF10	10772
239798_at	AI825068
230261_at	AA552969	Hs.308628	ST8SIA4	7903
222235_s_at	AL139812	Hs.657569	CSGALNACT2	55454
244267_at	AA237039	Hs.517717	SATB1	6304
225899_x_at	AL040396
236645_at	AI689935	Hs.729218	LOC100506312	100506312
202904_s_at	NM_012322	Hs.424908	LSM5	23658
203455_s_at	NM_002970	Hs.28491	SAT1	6303
230337_at	AW241962	Hs.709893	SOS1	6654
202232_s_at	NM_006360	Hs.502244	EIF3M	10480
236557_at	AW085625	Hs.518301	ZBTB38	253461
205773_at	NM_014912	Hs.131683	CPEB3	22849
203884_s_at	NM_014904	Hs.173656	RAB11FIP2	22841
212604_at	AI937794	Hs.596607	MRPS31	10240
1558678_s_at	BE708432	Hs.621695	MALAT1	378938
231990_at	AK023703	Hs.434951	USP15	9958
236007_at	AU147278	Hs.642676	AKAP10	11216
205072_s_at	NM_022406	Hs.567359	XRCC4	7518
218701_at	NM_016027	Hs.118554	LACTB2	51110
205787_x_at	AI803216
218311_at	NM_003618	Hs.655750	MAP4K3	8491
213704_at	AA129753
229026_at	BE675995	Hs.508829	CDC42SE2	56990
213446_s_at	AI679073	Hs.430551	IQGAP1	8826
236796_at	AI052447
224436_s_at	BC005935	Hs.530275	NIPSNAP3A	25934
231863_at	AF161419	Hs.489811	ING3	54556
230795_at	AI828075
243233_at	AI701943
222849_s_at	AI306487	Hs.470679	SCRN3	79634
201163_s_at	NM_001553	Hs.479808	IGFBP7	3490
229431_at	AI742868	Hs.24422	RFXAP	5994
210705_s_at	AF220028	Hs.125300	TRIM5	85363
221763_at	AI694023	Hs.413416	JMJD1C	221037
218411_s_at	NM_016586	Hs.368647	MBIP	51562
241762_at	BF244402	Hs.403933	FBXO32	114907
227338_at	H99038
226975_at	BF116157	Hs.632423	RNPC3	55599
221561_at	L21934	Hs.445588	SOAT1	6646
1554010_at	BC012888	Hs.222055	NDST1	3340
242352_at	AW272262	Hs.481927	NIPBL	25836
1556202_at	AI263819	Hs.497575	SRGAP2	23380
242109_at	AI038577
215127_s_at	AL517946	Hs.470412	RBMS1	5937
210396_s_at	AF271775
202905_x_at	AI796269	Hs.492208	NBN	4683
219717_at	NM_017741	Hs.614787	DCAF16	54876
203176_s_at	BE552470	Hs.594250	TFAM	7019
212452_x_at	AF113514	Hs.35758	KAT6B	23522
AFFX-r2-Bs-lys-M_at	AFFX-R2-BS-LYS-M
239597_at	AA993566
219507_at	NM_016625	Hs.591283	RSRC1	51319
238350_at	AW967956	Hs.153458	UBN2	254048
201016_at	BE542684	Hs.522590	EIF1AX	1964
222668_at	W73820	Hs.221873	KCTD15	79047
205960_at	NM_002612	Hs.8364	PDK4	5166
212984_at	BE786164	Hs.592510	ATF2	1386
212926_at	AW183677	Hs.534189	SMC5	23137
1556323_at	W79537	Hs.309288	CELF2	10659
208900_s_at	AW025108	Hs.472737	TOP1	7150
222309_at	AW972292
209666_s_at	AF080157	Hs.198998	CHUK	1147
239740_at	BF436898	Hs.504765	ETV6	2120
226107_at	AU156755	Hs.239666	C1GALT1	56913
208814_at	AA043348	Hs.90093	HSPA4	3308
1557632_at	BU681135	Hs.435949	IKZF1	10320
202430_s_at	NM_021105	Hs.130759	PLSCR1	5359
241925_x_at	BF207870	Hs.439643	SLC16A7	9194
236526_x_at	BE222610	Hs.591760	TRAPPC13	80006
236620_at	AU150841	Hs.655671	RIF1	55183
212980_at	AL050376	Hs.644708	USP34	9736
213761_at	AW664850	Hs.655702	MDM1	56890
211085_s_at	Z25430	Hs.472838	STK4	6789
232632_at	AU145719
212451_at	N52532	Hs.9997	SECISBP2L	9728
212952_at	AA910371	Hs.515162	CALR	811
210867_at	AF180475	Hs.490224	CNOT4	4850
209935_at	AF225981	Hs.584884	ATP2C1	27032
203741_s_at	NM_001114	Hs.513578	ADCY7	113
213743_at	BE674119	Hs.744115	CCNT2	905
212629_s_at	AI633689	Hs.440833	PKN2	5586
212249_at	AI934473	Hs.132225	PIK3R1	5295
222018_at	AI992187	Hs.505735	NACA	4666
232489_at	AK001149	Hs.729095	TRMT13	54482
216713_at	AL049325	Hs.531987	KRIT1	889
1556352_at	AI692624
227268_at	N51514	Hs.531701	RNFT1	51136
1557227_s_at	AW235355	Hs.279640	TPR	7175
229705_at	AI927212	Hs.464971	PIK3C3	5289
207983_s_at	NM_006603	Hs.496710	STAG2	10735
229420_at	AI557425	Hs.419463	RPL23A	6147
202034_x_at	NM_014781	Hs.196102	RB1CC1	9821
239449_at	AV693734
228986_at	AW978375	Hs.430849	OSBPL8	114882
1555241_at	BC032347	Hs.443072	C8orf59	401466
213575_at	AA831170	Hs.445652	TRA2A	29896
225580_at	BG028213	Hs.288224	MRPL50	54534
206804_at	NM_000073	Hs.2259	CD3G	917
222306_at	AA521034
217893_s_at	NM_024595	Hs.293563	AKIRIN1	79647
211944_at	BE729523	Hs.494614	PRRC2C	23215
221734_at	BE328312	Hs.483259	PRRC1	133619
230375_at	AI936531	Hs.520287	PNISR	25957
229593_at	BE503981	Hs.420272	H2AFY	9555
209357_at	AF109161	Hs.82071	CITED2	10370
229858_at	AU146893
1553677_a_at	NM_152902	Hs.209431	TIPRL	261726
1556493_a_at	AF085959	Hs.709425	KDM4C	23081
230559_x_at	AI277617	Hs.117835	FGD4	121512
212279_at	BE779865	Hs.199695	TMEM97	27346
220121_at	NM_018148	Hs.105633	LINS	55180
218513_at	NM_018352	Hs.267446	TMA16	55319
224831_at	BE620832	Hs.127126	CPEB4	80315
230392_at	AW298141
205312_at	NM_003120	Hs.502511	SPI1	6688
239467_at	AI806747
215123_at	AL049250
1554067_at	BC036246	Hs.505871	C12orf66	144577
201602_s_at	BE737620	Hs.49582	PPP1R12A	4659
226338_at	AA604382	Hs.202517	TMEM55A	55529
242939_at	AI950069	Hs.79353	TFDP1	7027
1568964_x_at	BC035510	Hs.632188	SPN	6693
239237_at	AI798822	Hs.173034	LOC100506776	100506776
200056_s_at	NM_006333	Hs.602900	C1D	10438
202381_at	NM_003816	Hs.591852	ADAM9	8754
239571_at	AI123399
227223_at	BE466173	Hs.282901	RBM39	9584
223038_s_at	BG479856	Hs.505154	FAM60A	58516
210612_s_at	AF318616	Hs.434494	SYNJ2	8871
210187_at	BC005147	Hs.471933	FKBP1A	2280
220330_s_at	NM_022136	Hs.473341	SAMSN1	64092
1558111_at	AL562860	Hs.201858	MBNL1	4154
224563_at	BG338758	Hs.469244	WASF2	10163
239171_at	AA766886
240347_at	AI343473
AFFX-r2-Bs-lys-5_at	AFFX-R2-BS-LYS-5
222811_at	AK023183	Hs.72782	FTSJD1	55783
202660_at	AA834576	Hs.512235	ITPR2	3709
222895_s_at	AA918317	Hs.709690	BCL11B	64919
1557996_at	AK091784
213786_at	AI935415	Hs.34576	TAX1BP1	8887
236307_at	AA085906
213649_at	AA524053	Hs.309090	SRSF7	6432
244357_at	T90760
229958_at	W93695	Hs.127675	CLN8	2055
225619_at	AV730849	Hs.349955	SLAIN1	122060
213623_at	NM_007054	Hs.43670	KIF3A	11127
1555446_s_at	BC046241	Hs.126221	TRAPPC10	7109
203543_s_at	NM_001206	Hs.150557	KLF9	687
227905_s_at	BF000175	Hs.706676	AZI2	64343
232311_at	AU147899	Hs.534255	B2M	567
241863_x_at	AA703326
230077_at	W90764
222313_at	AW972359
209030_s_at	NM_014333	Hs.370510	CADM1	23705
201730_s_at	BF110993	Hs.279640	TPR	7175
204285_s_at	AI857639	Hs.96	PMAIP1	5366
221510_s_at	AF158555	Hs.116448	GLS	2744
236841_at	BE464132
212076_at	AI701430	Hs.258855	MLL	4297
213355_at	AI989567	Hs.148716	ST3GAL6	10402
207996_s_at	NM_004338	Hs.731853	LDLRAD4	753
233019_at	AU145061	Hs.645009	CNOT7	29883
218043_s_at	NM_022461	Hs.706676	AZI2	64343
202146_at	AA747426	Hs.7879	IFRD1	3475
215528_at	AL049390
234997_x_at	AA343057
217739_s_at	NM_005746	Hs.489615	NAMPT	10135
1565716_at	BE930017	Hs.46894	FUS	2521
227973_at	BF130937	Hs.471040	C2orf69	205327
213372_at	AW173157	Hs.657312	PAQR3	152559
202127_at	AB011108	Hs.159014	PRPF4B	8899
222402_at	BC003390	Hs.268742	POMP	51371
238610_s_at	AI906424
1554594_at	AF258593	Hs.205326	ARHGAP27	201176
228315_at	AI632728	Hs.371609	ZMAT3	64393
222357_at	AW974823	Hs.655108	ZBTB20	26137
236139_at	BE671815
204264_at	NM_000098	Hs.713535	CPT2	1376
213002_at	AA770596	Hs.519909	MARCKS	4082
232386_at	AV703288	Hs.511668	VPS13C	54832
202739_s_at	NM_000293	Hs.78060	PHKB	5257
233167_at	BC001099	Hs.365405	SELO	83642
238341_at	BF677084
228250_at	AW263086	Hs.591273	FNIP1	96459
208892_s_at	BC003143	Hs.298654	DUSP6	1848
1565915_at	AF085913
204873_at	NM_000466	Hs.164682	PEX1	5189
235811_at	AW590853
228597_at	AW151538	Hs.190518	MIS18A	54069
213025_at	AL134904	Hs.700004	THUMPD1	55623
230689_at	AA825243
233020_at	AU154125
233819_s_at	AK023499	Hs.288773	LTN1	26046
225929_s_at	AA233374	Hs.195642	RNF213	57674
201935_s_at	AI768122	Hs.467084	EIF4G3	8672
229060_at	AW005748	Hs.463613	YPEL2	388403
239143_x_at	AW291944	Hs.302408	RNF138	51444
208541_x_at	NM_012251	Hs.594250	TFAM	7019
1558733_at	BE386445	Hs.518301	ZBTB38	253461
229115_at	BF000332	Hs.614080	DYNC1H1	1778
1555960_at	AK054976	Hs.483305	HINT1	3094
227716_at	AL577976	Hs.145061	UBXN11	91544
206100_at	NM_001874	Hs.654387	CPM	1368
202760_s_at	NM_007203
225640_at	AA875998	Hs.446271	LOC100506710	100506710
AFFX-r2-Bs-lys-3_at	AFFX-R2-BS-LYS-3
226158_at	AL120021	Hs.407709	KLHL24	54800
209314_s_at	AK024258	Hs.378532	HBS1L	10767
229982_at	AW195525	Hs.369368	QSER1	79832
212257_s_at	AW131754	Hs.298990	SMARCA2	6595
213850_s_at	AI984932	Hs.743951	SCAF11	9169
1552536_at	NM_145206	Hs.194554	VTI1A	143187
217540_at	AA721025	Hs.595933	NXPE3	91775
227556_at	AI094580
221815_at	BE671816	Hs.122337	ABHD2	11057
236487_at	AW513286	Hs.654690	SCLT1	132320
1558956_s_at	AI473255	Hs.478095	IFT80	57560
1556054_at	AI034387
202437_s_at	NM_000104	Hs.154654	CYP1B1	1545
227900_at	AV701750	Hs.430589	CBLB	868
224705_s_at	AI684626	Hs.655057	TNRC6A	27327
229274_at	AI693143	Hs.125898	GNAS	2778
227697_at	AI244908	Hs.527973	SOCS3	9021
227021_at	BE348688	Hs.709336	KDM1B	221656
209226_s_at	U72069	Hs.482497	TNPO1	3842
201921_at	NM_004125
229553_at	AA736452	Hs.26612	PGM2L1	283209
225158_at	BF978647	Hs.518355	GFM1	85476
201437_s_at	NM_001968	Hs.249718	EIF4E	1977
220467_at	NM_025032
232525_at	AK025082
230416_at	AI709335
225421_at	AI654133	Hs.356247	PM20D2	135293
214163_at	AV700696	Hs.525462	HSPB11	51668
238619_at	AA417078
212460_at	BE738425	Hs.740577	SPTSSA	171546
1570165_at	BC027983
208765_s_at	NM_005826	Hs.373763	HNRNPR	10236
208920_at	AV752215	Hs.489040	SRI	6717
209795_at	L07555	Hs.208854	CD69	969
1558279_a_at	BF666293	Hs.74050	KDSR	2531
240174_at	BF512871
242875_at	AI659439
211992_at	AI445745	Hs.356604	WNK1	65125
226076_s_at	AI174548	Hs.524523	MBD6	114785
209376_x_at	AW084759	Hs.743951	SCAF11	9169
220926_s_at	NM_025191	Hs.523811	EDEM3	80267
204619_s_at	BF590263	Hs.643801	VCAN	1462
221139_s_at	NM_015989	Hs.279815	CSAD	51380
204995_at	AL567411	Hs.500015	CDK5R1	8851
1558924_s_at	BF673049	Hs.524809	CLIP1	6249
243182_at	AA601042
225847_at	AB037784	Hs.444099	NCEH1	57552
242618_at	AA430072	Hs.485041	HCG18	414777
226752_at	AI816071	Hs.356108	FAM174A	345757
223134_at	AI795970	Hs.124366	BBX	56987
212633_at	AL132776	Hs.149367	UFL1	23376
219003_s_at	NM_024641	Hs.734632	MANEA	79694
231550_at	BE502826	Hs.463416	XYLT2	64132
203760_s_at	U44403	Hs.75367	SLA	6503
212638_s_at	BF131791	Hs.655189	WWP1	11059
213964_x_at	AI307586
211783_s_at	BC006177	Hs.525629	MTA1	9112
204614_at	NM_002575	Hs.594481	SERPINB2	5055
1569129_s_at	BC016013	Hs.476944	C3orf38	285237
236524_at	AA737437
221496_s_at	D64109	Hs.743993	TOB2	10766
1556818_at	BE671639
240105_at	AI021902
1557118_a_at	AW236954	Hs.594897	INTS6-AS1	100507398
227278_at	AI056692	Hs.632426	TAF13	6884
1555948_s_at	AU116818	Hs.372003	FAM120A	23196
201462_at	NM_014766	Hs.520740	SCRN1	9805
239448_at	AI475033
241617_x_at	BE961949
218446_s_at	NM_016078	Hs.87295	TVP23B	51030
1554241_at	BC007230	Hs.21016	COCH	1690
231281_at	AI032733
214684_at	X63381	Hs.268675	MEF2A	4205
228700_at	AA063608	Hs.495961	CXorf38	159013
212847_at	AL036840	Hs.567380	FUBP1	8880
207057_at	NM_004731	Hs.439643	SLC16A7	9194
1558740_s_at	R30807
201222_s_at	AL527365	Hs.521640	RAD23B	5887
218401_s_at	NM_012482	Hs.59757	ZNF281	23528
243748_at	AI457449
1557193_at	AI085450
240690_at	AI494291
217599_s_at	BE910600	Hs.741413	MDFIC	29969
1558801_at	AK055769	Hs.482043	LOC100652772	100652772
229830_at	AW205919
225496_s_at	N21426	Hs.369520	SYTL2	54843
209258_s_at	AI373676	Hs.24485	SMC3	9126
220775_s_at	NM_018314	Hs.407991	UEVLD	55293
238465_at	AI265933	Hs.85950	SETD9	133383
1553575_at	NM_173714		ND6	4541
227501_at	AI377135
230229_at	AI692879	Hs.292549	DLG1	1739
242916_at	AA642477	Hs.653263	CNTRL	11064
1561973_at	AL833124	Hs.236030	SMARCC2	6601
238831_at	BF114679	Hs.31082	TMEM33	55161
213212_x_at	AI632181
1558692_at	AW090182	Hs.202522	C1orf85	112770
1555878_at	AK094613	Hs.280130	RPS24	6229
231099_at	AI800670	Hs.522351	FKBP15	23307
239393_at	AW510927
204006_s_at	NM_000570
218422_s_at	NM_022118	Hs.558528	RBM26	64062
208762_at	U83117	Hs.81424	SUMO1	7341
218983_at	NM_016546	Hs.631730	C1RL	51279
238303_at	AW070371
227682_at	BE645154
232637_at	AK025163	Hs.721234	2015-09-02	4735
236539_at	AW665758	Hs.535276	PTPN22	26191
222858_s_at	AI632216	Hs.436271	DAPP1	27071
230028_at	BF508843	Hs.728984	KIAA0907	22889
205931_s_at	NM_004904
220238_s_at	NM_018846	Hs.654817	KLHL7	55975
228628_at	AI478268	Hs.497575	SRGAP2C	653464
207038_at	NM_004694	Hs.42645	SLC16A6	9120
217371_s_at	Y09908	Hs.168132	IL15	3600
239147_at	AI243677	Hs.585051	ARSK	153642
235798_at	BE671123	Hs.146317	TMEM170B	100113407
222156_x_at	AK022459
236668_at	AW205474
215786_at	AK022170
203056_s_at	AI681013	Hs.371823	PRDM2	7799
202555_s_at	NM_005965	Hs.477375	MYLK	4638
232020_at	AU157259	Hs.743986	SMURF2	64750
206206_at	NM_005582	Hs.87205	CD180	4064
1562194_at	AF086037
222881_at	AF155510	Hs.44227	HPSE	10855
1558345_a_at	BI715235		LOC439911	439911
1555058_a_at	BC034621	Hs.497674	LPGAT1	9926
202269_x_at	BC002666	Hs.62661	GBP1	2633
228487_s_at	BF591556	Hs.298248	RREB1	6239
203552_at	AW298170	Hs.130491	MAP4K5	11183
232279_at	AK025001	Hs.732155	PHF15	23338
223939_at	AF348078	Hs.279575	SUCNR1	56670
210943_s_at	U84744	Hs.532411	LYST	1130
211874_s_at	AF119230	Hs.35758	KAT6B	23522
206061_s_at	NM_030621	Hs.87889	DICER1	23405
238623_at	AI633559
238378_at	C14394
1558747_at	AA336502	Hs.8118	SMCHD1	23347
227979_at	AU152162	Hs.523822	RBM4	5936
232286_at	AA572675
203496_s_at	AF055994	Hs.643754	MED1	5469
215069_at	AK025065	Hs.60339	NMT2	9397
229114_at	AW237741	Hs.618456	GAB1	2549
224866_at	AK024967	Hs.501991	FAR1	84188
212531_at	NM_005564	Hs.204238	LCN2	3934
209369_at	M63310	Hs.480042	ANXA3	306
238651_at	BF512491
228585_at	AI301948	Hs.722260	ENTPD1	953
235057_at	AW089307	Hs.632272	ITCH	83737
1552426_a_at	NM_078474	Hs.288912	TM2D3	80213
229706_at	AI823665	Hs.443465	TCERG1	10915
210057_at	U32581
213457_at	BF739959	Hs.379414	MFHAS1	9258
227259_at	BF439618	Hs.446414	CD47	961
201694_s_at	NM_001964	Hs.326035	EGR1	1958
230651_at	AI018256
205557_at	NM_001725	Hs.529019	BPI	671
229228_at	AI819043
227038_at	AI963083	Hs.595423	SGMS2	166929
205316_at	BF223679	Hs.518089	SLC15A2	6565
223287_s_at	AF146696	Hs.59368	FOXP1	27086
202979_s_at	NM_021212	Hs.535319	CREBZF	58487
214579_at	NM_020448	Hs.523442	NIPAL3	57185
205027_s_at	NM_005204	Hs.432453	MAP3K8	1326
224568_x_at	AW005982	Hs.621695	MALAT1	378938
212913_at	BE674960
230048_at	BF061555	Hs.7879	IFRD1	3475
212684_at	AI752257	Hs.435302	ZNF3	7551
228030_at	AI041522	Hs.696735	RBM6	10180
228545_at	AI016784	Hs.592591	ZNF148	7707
213655_at	AA502643	Hs.513851	YWHAE	7531
225116_at	AW300045	Hs.731417	HIPK2	28996
213817_at	AL049435	Hs.369265	IRAK3	11213
218158_s_at	NM_012096	Hs.476415	APPL1	26060
205041_s_at	NM_000607
211352_s_at	U80737	Hs.592142	NCOA3	8202
204439_at	NM_006820	Hs.389724	IFI44L	10964
203507_at	NM_001251	Hs.647419	CD68	968
234574_at	AK024563	Hs.465818	MYO1F	4542
237218_at	BF110977
241849_at	BE674703
218846_at	NM_004830	Hs.29679	MED23	9439
226510_at	BF435286	Hs.370299	HEATR5A	25938
206565_x_at	NM_006780	Hs.582500	SMA4	11039
202018_s_at	NM_002343	Hs.529517	LTF	4057
211137_s_at	AF189723	Hs.584884	ATP2C1	27032
231235_at	AA732581	Hs.529509	NKTR	4820
203542_s_at	AI690205	Hs.150557	KLF9	687
238716_at	AL527331	Hs.656893	LOC100506990	100506990
202888_s_at	NM_001150	Hs.1239	ANPEP	290
207943_x_at	NM_006718	Hs.743225	PLAGL1	5325
230502_s_at	BE501966	Hs.126857	CDS2	8760
225970_at	AA029818	Hs.125525	DDHD1	80821
235652_at	AI431345
231688_at	AW337833	Hs.161839	MMP8	4317
227772_at	AV700849	Hs.549084	LATS1	9113
206676_at	M33326	Hs.41	CEACAM8	1088
218711_s_at	NM_004657	Hs.26530	SDPR	8436
243999_at	AW962850	Hs.709347	SLFN5	162394
1557078_at	AK054668	Hs.709347	SLFN5	162394
212454_x_at	AI762552	Hs.527105	HNRPDL	9987
208151_x_at	NM_030881	Hs.705517	DDX17	10521
229389_at	AA741058	Hs.653186	ATG16L2	89849
AFFX-r2-Bs-phe-M_at	AFFX-R2-BS-PHE-M
226071_at	AF217974	Hs.516243	ADAMTSL4	54507
1555594_a_at	AF401998	Hs.201858	MBNL1	4154
213931_at	AI819238
204367_at	D28588	Hs.514276	SP2	6668
218394_at	NM_024589	Hs.459795	ROGDI	79641
AFFX-LysX-3_at	AFFX-LYSX-3
224996_at	N30209	Hs.332422	ASPH	444
226022_at	AU144882	Hs.193133	SASH1	23328
213397_x_at	AI761728
213979_s_at	BF984434	Hs.208597	CTBP1	1487
203628_at	H05812	Hs.643120	IGF1R	3480
1564776_at	AF211977
228854_at	AI492388
201867_s_at	AW968555	Hs.495656	TBL1X	6907
237459_at	AA811257
202203_s_at	NM_001144	Hs.295137	AMFR	267
211657_at	M18728	Hs.466814	CEACAM6	4680
208328_s_at	NM_005587	Hs.268675	MEF2A	4205
241068_at	BF510881
1553960_at	CA447177	Hs.472854	SNX21	90203
237813_at	AI183583	Hs.546271	PCBP2	5094
224428_s_at	AY029179	Hs.470654	CDCA7	83879
212768_s_at	AL390736	Hs.508113	OLFM4	10562
220088_at	NM_001736	Hs.2161	C5AR1	728
243046_at	BF679700
223940_x_at	AF132202	Hs.621695	MALAT1	378938
235009_at	AI049791	Hs.444517	BOD1L1	259282
236899_at	BF445387
200596_s_at	BE614908	Hs.523299	EIF3A	8661
234151_at	AK024629
209395_at	M80927	Hs.382202	CHI3L1	1116
217104_at	AL109714	Hs.729127	ST20	400410
239046_at	AA322245
205197_s_at	BE567813	Hs.496414	ATP7A	538
205883_at	NM_006006	Hs.591945	ZBTB16	7704
232882_at	AA079839
1568781_at	BC024936
235341_at	AL119957	Hs.59214	DNAJC3	5611
229510_at	AL044520	Hs.709736	MS4A14	84689
210146_x_at	AF004231	Hs.655652	LILRB2	10288
210069_at	U62733
228506_at	AA009947	Hs.258798	NSMCE4A	54780
1554726_at	AY099353	Hs.599798	ZNF655	79027
205248_at	NM_005128	Hs.204575	DOPEY2	9980
223578_x_at	AF113016	Hs.621695	MALAT1	378938
202464_s_at	NM_004566	Hs.195471	PFKFB3	5209
1556088_at	AK098491	Hs.462086	RPAIN	84268
241534_at	AW469777	Hs.660645	LOC100505549	100505549
238121_at	AI473796	Hs.135904	GK5	256356
225760_at	AI302244	Hs.477495	MYSM1	114803
236301_at	AA789123	Hs.371680	IKZF3	22806
241508_at	T63605
208633_s_at	W61052	Hs.472475	MACF1	23499
211330_s_at	AF144242	Hs.233325	HFE	3077
235490_at	AV743951	Hs.513933	TMEM107	84314
243993_at	AA436887
244674_at	AA936428
218923_at	AW304174	Hs.513557	CTBS	1486
208650_s_at	BG327863	Hs.644105	CD24	100133941
215242_at	AL035301
222073_at	AI694562	Hs.570065	COL4A3	1285
242343_x_at	H57111
1568815_a_at	AA903184	Hs.522984	DDX50	79009
213975_s_at	AV711904	Hs.524579	LYZ	4069
244035_at	BF003032
203634_s_at	NM_001876	Hs.503043	CPT1A	1374
1556667_at	BC039445	Hs.734578	FONG	348751
203514_at	BF971923	Hs.29282	MAP3K3	4215
AFFX-r2-Bs-phe-5_at	AFFX-R2-BS-PHE-5
202007_at	BF940043	Hs.356624	NID1	4811
210148_at	AF305239	Hs.201918	HIPK3	10114
206777_s_at	NM_000496
243908_at	AI308174
209446_s_at	BC001743
241916_at	AI984040
204103_at	NM_002984	Hs.75703	CCL4	6351
228264_at	AI676022	Hs.126706	ACCS	84680
1554309_at	BC030578	Hs.467084	EIF4G3	8672
210119_at	U73191	Hs.411299	KCNJ15	3772
201963_at	NM_021122	Hs.406678	ACSL1	2180
235535_x_at	AI369073
232383_at	AL110232	Hs.125962	TFEC	22797
217649_at	AV702306	Hs.406096	ZFAND5	7763
1559190_s_at	AL833150	Hs.327631	RDH13	112724
205321_at	NM_001415	Hs.539684	EIF2S3	1968
1557459_at	AL831884
218397_at	NM_018062	Hs.631890	FANCL	55120
203757_s_at	BC005008	Hs.466814	CEACAM6	4680
226561_at	BE551849	Hs.352962	AGFG1	3267
205239_at	NM_001657
1557543_at	AL832672
205767_at	NM_001432	Hs.115263	EREG	2069
214917_at	AK024252	Hs.43322	PRKAA1	5562
238900_at	BE669692
214807_at	AI278204	Hs.99472	LOC100509635	100509635
202191_s_at	BE439987	Hs.462214	GAS7	8522
214452_at	NM_005504	Hs.438993	BCAT1	586
229307_at	N32051	Hs.335239	ANKRD28	23243
243751_at	AA709148	Hs.220864	CHD2	1106
228948_at	T15545	Hs.371218	EPHA4	2043
235102_x_at	AI684439
212681_at	AI770004	Hs.213394	EPB41L3	23136
235749_at	AI057619	Hs.193226	UGGT2	55757
203819_s_at	AU160004
1557749_at	AK092750	Hs.502867	EHBP1L1	254102
231600_at	AI657064	Hs.127937	CLEC12B	387837
235611_at	AA026666	Hs.49367	SREK1	140890
230970_at	AA975530
1554624_a_at	BC025286
238513_at	BF905445	Hs.471695	PRRG4	79056
232725_s_at	BF338860	Hs.523702	MS4A6A	64231
1560926_at	AF085924
1558739_at	R30807
209396_s_at	M80927	Hs.382202	CHI3L1	1116
237485_at	AA702507	Hs.405144	SRSF3	6428
239296_at	AI623184
225662_at	H28667	Hs.444451	ZAK	51776
208719_s_at	U59321	Hs.705517	DDX17	10521
219935_at	NM_007038	Hs.58324	ADAMTS5	11096
227195_at	AA603467	Hs.195710	ZNF503	84858
214349_at	AV764378	Hs.368367	CTCF	10664
215779_s_at	BE271470
1569401_at	BC027967	Hs.190519	CLEC12A	160364
208523_x_at	NM_003525
222378_at	AW973791
207802_at	NM_006061	Hs.404466	CRISP3	10321
227798_at	AU146891	Hs.604588	SMAD1	4086
226085_at	AA181060	Hs.349283	CBX5	23468
208579_x_at	NM_017445
230120_s_at	AI088455
227062_at	AU155361
236000_s_at	AA863112
201631_s_at	NM_003897	Hs.76095	IER3	8870
237009_at	BF439675
230333_at	BE326919
1557562_at	AI984118
217497_at	AW613387	Hs.180903	TYMP	1890
213789_at	N58493	Hs.30619	EBP	10682
244700_at	AA778938	Hs.191887	SEC61B	10952
208727_s_at	BC002711	Hs.467637	CDC42	998
229520_s_at	BF060678	Hs.410231	GPATCH2L	55668
201465_s_at	BC002646	Hs.696684	JUN	3725
219630_at	NM_005764	Hs.431099	PDZK1IP1	10158
236953_s_at	N25548	Hs.507783	NHLRC3	387921
237839_at	BF433975
237330_at	AA603494
206515_at	NM_000896	Hs.106242	CYP4F3	4051
201109_s_at	AV726673	Hs.164226	THBS1	7057
241845_at	BE550501
207815_at	NM_002620	Hs.72933	PF4V1	5197
1553589_a_at	NM_005764	Hs.431099	PDZK1IP1	10158
232164_s_at	AL137725	Hs.743673	EPPK1	83481
227510_x_at	AL037917	Hs.621695	MALAT1	378938
1553856_s_at	NM_014499	Hs.296433	P2RY10	27334
205174_s_at	NM_012413	Hs.79033	QPCT	25797
231357_at	AW003535	Hs.127937	CLEC12B	387837
1569552_at	BC031076	Hs.516390	PTPN18	26469
1554544_a_at	L18865	Hs.551713	MBP	4155
210387_at	BC001131
241702_at	AI521273
231418_at	AI808597	Hs.712553	MS4A1	931
215043_s_at	X83301
205033_s_at	NM_004084
229422_at	AA448346	Hs.584782	NRD1	4898
1559094_at	AK095307	Hs.216653	FBXO9	26268
230703_at	AA001543
235274_at	AA740632
215078_at	AL050388
210356_x_at	BC002807	Hs.712553	MS4A1	931
1556545_at	AK056941
206682_at	NM_006344	Hs.54403	CLEC10A	10462
203789_s_at	NM_006379	Hs.269109	SEMA3C	10512
1555476_at	BC017880	Hs.436031	IREB2	3658
206710_s_at	NM_012307	Hs.213394	EPB41L3	23136
230760_at	BF592062	Hs.522845	ZFY	7544
205114_s_at	NM_002983
216248_s_at	S77154	Hs.563344	NR4A2	4929
217022_s_at	S55735
217418_x_at	X12530	Hs.712553	MS4A1	931
204059_s_at	NM_002395	Hs.21160	ME1	4199
1558882_at	BI868572	Hs.441039	HTATSF1P2	401233
244774_at	R81072	Hs.102471	PHACTR2	9749
228285_at	AI989706	Hs.21454	TDRD9	122402
225353_s_at	AI184968	Hs.467753	C1QC	714
204058_at	AL049699	Hs.21160	ME1	4199
209616_s_at	S73751
224496_s_at	BC006292	Hs.513933	TMEM107	84314
204141_at	NM_001069	Hs.654543	TUBB2A	7280
1556314_a_at	BQ002274
1558371_a_at	BQ899060

## Sheet: B vs C (p<0.05, FC>1.5)
ProbeSet	Accession	UGCluster	Symbol	EntrezID
204848_x_at	NM_000559
208450_at	NM_006498	Hs.531776	LGALS2	3957
213515_x_at	AI133353
204419_x_at	NM_000184
208893_s_at	BC005047	Hs.298654	DUSP6	1848
209686_at	BC001766	Hs.422181	S100B	6285
212671_s_at	BG397856
208892_s_at	BC003143	Hs.298654	DUSP6	1848
208891_at	BC003143	Hs.298654	DUSP6	1848
214349_at	AV764378	Hs.368367	CTCF	10664
223952_x_at	AF240698	Hs.179608	DHRS9	10170
1562255_at	AL833750	Hs.436977	SYTL3	94120
237542_at	AI970367
209995_s_at	BC003574	Hs.2484	TCL1A	8115
39318_at	X82240	Hs.2484	TCL1A	8115
232392_at	BE927772	Hs.405144	SRSF3	6428
230877_at	AI492643
204103_at	NM_002984	Hs.75703	CCL4	6351
204794_at	NM_004418	Hs.1183	DUSP2	1844
240830_at	AI300126		SCARNA17	677769

## Sheet: MB vs C (p<0.05, FC>1.5)
ProbeSet	Accession	UGCluster	Symbol	EntrezID
213812_s_at	AK024748	Hs.297343	CAMKK2	10645
1569401_at	BC027967	Hs.190519	CLEC12A	160364
202270_at	NM_002053	Hs.62661	GBP1	2633
221634_at	BC000596
227062_at	AU155361
209555_s_at	M98399	Hs.120949	CD36	948
202241_at	NM_025195	Hs.444947	TRIB1	10221
228097_at	AW292746	Hs.484738	MYLIP	29116
213515_x_at	AI133353
241681_at	AW296451
AFFX-r2-Bs-dap-5_at	AFFX-R2-BS-DAP-5
217019_at	AL137162
1556423_at	BE220445	Hs.525479	VASH1	22846
204419_x_at	NM_000184
AFFX-r2-Bs-dap-M_at	AFFX-R2-BS-DAP-M
240182_at	AI276642
213506_at	BE965369	Hs.744181	F2RL1	2150
218842_at	NM_024604	Hs.437855	RPAP3	79657
202018_s_at	NM_002343	Hs.529517	LTF	4057
230058_at	AI738717	Hs.94300	SDCCAG3	10807
215188_at	AF339785	Hs.508514	STK24	8428
AFFX-DapX-5_at	AFFX-DAPX-5
240159_at	AA836116	Hs.518089	SLC15A2	6565
AFFX-PheX-5_at	AFFX-PHEX-5
223400_s_at	AF197569	Hs.189920	PBRM1	55193
242904_x_at	AI351653
208450_at	NM_006498	Hs.531776	LGALS2	3957
AFFX-r2-Bs-phe-M_at	AFFX-R2-BS-PHE-M
202375_at	NM_014822	Hs.189641	SEC24D	9871
235057_at	AW089307	Hs.632272	ITCH	83737
230028_at	BF508843	Hs.728984	KIAA0907	22889
204286_s_at	NM_021127	Hs.96	PMAIP1	5366
232077_s_at	AU147979	Hs.513491	YPEL3	83719
243469_at	AI022066
AFFX-r2-Bs-lys-M_at	AFFX-R2-BS-LYS-M
AFFX-r2-Bs-phe-5_at	AFFX-R2-BS-PHE-5
212768_s_at	AL390736	Hs.508113	OLFM4	10562
1557257_at	AA994334	Hs.193516	BCL10	8915
215118_s_at	AW519168
205020_s_at	NM_005738	Hs.245540	ARL4A	10124
214575_s_at	NM_001700	Hs.72885	AZU1	566
222027_at	AW515443	Hs.213061	NUCKS1	64710
204848_x_at	NM_000559
218513_at	NM_018352	Hs.267446	TMA16	55319
206676_at	M33326	Hs.41	CEACAM8	1088
229389_at	AA741058	Hs.653186	ATG16L2	89849
AFFX-ThrX-M_at	AFFX-THRX-M
1560926_at	AF085924
222402_at	BC003390	Hs.268742	POMP	51371
201016_at	BE542684	Hs.522590	EIF1AX	1964
226099_at	AI924426	Hs.192221	ELL2	22936
216983_s_at	BC002889	Hs.585869	ZNF224	7767
221596_s_at	AL136619	Hs.21590	RBM48	84060
224965_at	AU118419	Hs.187772	GNG2	54331
219003_s_at	NM_024641	Hs.734632	MANEA	79694
238623_at	AI633559
203203_s_at	NM_007043	Hs.645517	KRR1	11103
205191_at	NM_006915	Hs.44766	RP2	6102
216929_x_at	U15197	Hs.654423	ABO	28
AFFX-r2-Bs-lys-3_at	AFFX-R2-BS-LYS-3
1569607_s_at	BC016022
230805_at	AA749202
212671_s_at	BG397856
1559584_a_at	BC025741	Hs.331095	C16orf54	283897
221841_s_at	BF514079	Hs.376206	KLF4	9314
1558233_s_at	CA337502	Hs.648565	ATF1	466
213786_at	AI935415	Hs.34576	TAX1BP1	8887
209795_at	L07555	Hs.208854	CD69	969
1555892_s_at	BF476087	Hs.594170	LOC253039	253039
202901_x_at	BC002642	Hs.181301	CTSS	1520
232068_s_at	AF177765	Hs.174312	TLR4	7099
