# Supplementary material for: Behçet's: A Disease or a Syndrome? Answer from an Expression Profiling Study
Source: PLoS One. 2016 Feb 18;11(2):e0149052. doi: 10.1371/journal.pone.0149052 (PMC4758705; doi:10.1371/journal.pone.0149052)
Supplement: S4 File — (XLSX) [file pone.0149052.s004.xlsx]

## Sheet: MB & OB
ProbeSet	Accession	UGCluster	Symbol	EntrezID
206676_at	M33326	Hs.41	CEACAM8	1088
202018_s_at	NM_002343	Hs.529517	LTF	4057
212531_at	NM_005564	Hs.204238	LCN2	3934
212768_s_at	AL390736	Hs.508113	OLFM4	10562
207269_at	NM_001925	Hs.591391	DEFA4	1669
231688_at	AW337833	Hs.161839	MMP8	4317
205033_s_at	NM_004084
209369_at	M63310	Hs.480042	ANXA3	306
216834_at	S59049	Hs.75256	RGS1	5996
202988_s_at	NM_002922	Hs.75256	RGS1	5996
207802_at	NM_006061	Hs.404466	CRISP3	10321

## Sheet: MB & VB
ProbeSet	Accession	UGCluster	Symbol	EntrezID
205191_at	NM_006915	Hs.44766	RP2	6102
203203_s_at	NM_007043	Hs.645517	KRR1	11103
218674_at	NM_024941	Hs.591760	TRAPPC13	80006
218871_x_at	NM_018590	Hs.657569	CSGALNACT2	55454
202901_x_at	BC002642	Hs.181301	CTSS	1520
203543_s_at	NM_001206	Hs.150557	KLF9	687
1557257_at	AA994334	Hs.193516	BCL10	8915
202422_s_at	NM_022977	Hs.268785	ACSL4	2182
212637_s_at	AU155187	Hs.655189	WWP1	11059
209795_at	L07555	Hs.208854	CD69	969
205063_at	NM_003616	Hs.652307	GEMIN2	8487
211698_at	AF349444	Hs.255973	EID1	23741
214658_at	BG286537
203852_s_at	NM_000344
229235_at	AI983432	Hs.513470	NFATC2IP	84901
203603_s_at	NM_014795	Hs.34871	ZEB2	9839
222309_at	AW972292
226181_at	AI613127	Hs.34851	TUBE1	51175
242904_x_at	AI351653
204286_s_at	NM_021127	Hs.96	PMAIP1	5366
216834_at	S59049	Hs.75256	RGS1	5996
202988_s_at	NM_002922	Hs.75256	RGS1	5996
208078_s_at	NM_030751
214012_at	BE551138	Hs.666524	ERAP1	51752

## Sheet: OB & VB
ProbeSet	Accession	UGCluster	Symbol	EntrezID
202901_x_at	BC002642	Hs.181301	CTSS	1520
243916_x_at	H73636	Hs.591733	UBLCP1	134510
205191_at	NM_006915	Hs.44766	RP2	6102
227740_at	AW173222	Hs.127310	UHMK1	127933
218871_x_at	NM_018590	Hs.657569	CSGALNACT2	55454
202422_s_at	NM_022977	Hs.268785	ACSL4	2182
213998_s_at	AW188131	Hs.705517	DDX17	10521
224559_at	AF001540	Hs.621695	MALAT1	378938
211698_at	AF349444	Hs.255973	EID1	23741
214658_at	BG286537
227404_s_at	AI459194	Hs.326035	EGR1	1958
222309_at	AW972292
204614_at	NM_002575	Hs.594481	SERPINB2	5055

## Sheet: MB & OB & VB
ProbeSet	Accession	UGCluster	Symbol	EntrezID
205191_at	NM_006915	Hs.44766	RP2	6102
203203_s_at	NM_007043	Hs.645517	KRR1	11103
202901_x_at	BC002642	Hs.181301	CTSS	1520
230875_s_at	AW068936	Hs.29189	ATP11A	23250
218871_x_at	NM_018590	Hs.657569	CSGALNACT2	55454
201701_s_at	NM_006320	Hs.507910	PGRMC2	10424
206676_at	M33326	Hs.41	CEACAM8	1088
239346_at	AI097560	Hs.355348	GTF2H3	2967
213225_at	AJ271832	Hs.416769	PPM1B	5495
217851_s_at	NM_016045	Hs.656865	SLMO2	51012
209795_at	L07555	Hs.208854	CD69	969
218674_at	NM_024941	Hs.591760	TRAPPC13	80006
202018_s_at	NM_002343	Hs.529517	LTF	4057
211698_at	AF349444	Hs.255973	EID1	23741
202422_s_at	NM_022977	Hs.268785	ACSL4	2182
203543_s_at	NM_001206	Hs.150557	KLF9	687
1558233_s_at	CA337502	Hs.648565	ATF1	466
212637_s_at	AU155187	Hs.655189	WWP1	11059
207300_s_at	NM_000131	Hs.36989	F7	2155
214658_at	BG286537
1557257_at	AA994334	Hs.193516	BCL10	8915
227391_x_at	BE674143	Hs.471779	LRRFIP1	9208
225916_at	AA789302
212768_s_at	AL390736	Hs.508113	OLFM4	10562
212579_at	AB014550	Hs.8118	SMCHD1	23347
203049_s_at	NM_014639	Hs.482868	TTC37	9652
203310_at	NM_007269	Hs.530436	STXBP3	6814
203852_s_at	NM_000344
201407_s_at	AI186712	Hs.591571	PPP1CB	5500
216834_at	S59049	Hs.75256	RGS1	5996
238020_at	BG166796	Hs.437366	PSMC2	5701
219972_s_at	NM_022495	Hs.509499	PCNXL4	64430
202375_at	NM_014822	Hs.189641	SEC24D	9871
205063_at	NM_003616	Hs.652307	GEMIN2	8487
235300_x_at	AW236209	Hs.48297	RCHY1	25898
229804_x_at	AW169333
228152_s_at	AK023743	Hs.535011	DDX60L	91351
212531_at	NM_005564	Hs.204238	LCN2	3934
226596_x_at	AK027125	Hs.652371	LOC729852	729852
200608_s_at	NM_006265	Hs.81848	RAD21	5885
200914_x_at	BF589024	Hs.509414	KTN1	3895
228324_at	BF031819	Hs.567688	C9orf41	138199
1559584_a_at	BC025741	Hs.331095	C16orf54	283897
202988_s_at	NM_002922	Hs.75256	RGS1	5996
201091_s_at	BE748755	Hs.381189	CBX3	11335
229235_at	AI983432	Hs.513470	NFATC2IP	84901
212499_s_at	AK025580
231688_at	AW337833	Hs.161839	MMP8	4317
213786_at	AI935415	Hs.34576	TAX1BP1	8887
214329_x_at	AW474434	Hs.478275	TNFSF10	8743
216929_x_at	U15197	Hs.654423	ABO	28
243916_x_at	H73636	Hs.591733	UBLCP1	134510
201304_at	NM_005000	Hs.651219	NDUFA5	4698
209451_at	U59863	Hs.132257	TANK	10010
211960_s_at	BG261416	Hs.15738	RAB7A	7879
201177_s_at	NM_005499	Hs.631580	UBA2	10054
211657_at	M18728	Hs.466814	CEACAM6	4680
203603_s_at	NM_014795	Hs.34871	ZEB2	9839
202314_at	NM_000786
200603_at	AL050038	Hs.280342	PRKAR1A	5573
204286_s_at	NM_021127	Hs.96	PMAIP1	5366
1557120_at	BE622780	Hs.535192	EEF1A1	1915
200602_at	NM_000484	Hs.434980	APP	351
225892_at	BF438417	Hs.436031	IREB2	3658
236140_at	AI753488	Hs.315562	GCLM	2730
210970_s_at	AF235049	Hs.306425	IBTK	25998
226181_at	AI613127	Hs.34851	TUBE1	51175
201016_at	BE542684	Hs.522590	EIF1AX	1964
202221_s_at	AV727101	Hs.517517	EP300	2033
AFFX-r2-Bs-lys-M_at	AFFX-R2-BS-LYS-M
209395_at	M80927	Hs.382202	CHI3L1	1116
211760_s_at	BC005974	Hs.6651	VAMP4	8674
240413_at	AI827431	Hs.710248	PYHIN1	149628
1554067_at	BC036246	Hs.505871	C12orf66	144577
239143_x_at	AW291944	Hs.302408	RNF138	51444
225290_at	AV692425	Hs.29464	ETNK1	55500
222765_x_at	AL161659	Hs.369284	ESF1	51575
242618_at	AA430072	Hs.485041	HCG18	414777
207545_s_at	NM_003744	Hs.525443	NUMB	8650
202823_at	N89607	Hs.533437	TCEB1	6921
219312_s_at	NM_023929	Hs.591868	ZBTB10	65986
203358_s_at	NM_004456	Hs.444082	EZH2	2146
201437_s_at	NM_001968	Hs.249718	EIF4E	1977
226631_at	C06331	Hs.741365	METTL10	399818
237322_at	AI914323	Hs.517502	MIAT	440823
212989_at	AI377497	Hs.654698	SGMS1	259230
212476_at	D26069	Hs.593373	ACAP2	23527
210244_at	U19970	Hs.51120	CAMP	820
228785_at	AA121673
213404_s_at	BF033683	Hs.283521	RHEB	6009
237387_at	BE552357
202904_s_at	NM_012322	Hs.424908	LSM5	23658
228818_at	BF110792
225431_x_at	BE779764	Hs.356247	PM20D2	135293
230379_x_at	BF439153	Hs.433466	NDUFAF7	55471
238199_x_at	AI708524	Hs.591538	COX3	4514
238623_at	AI633559
227012_at	AI823986	Hs.208414	SLC25A40	55972
226472_at	BF515889	Hs.744238	PPIL4	85313
232576_at	AU144570
226366_at	AI828221	Hs.723297	SHPRH	257218
227701_at	AK024739	Hs.159066	C10orf118	55088
212984_at	BE786164	Hs.592510	ATF2	1386
222164_at	AU145411	Hs.264887	FGFR1	2260
1558014_s_at	BG261090	Hs.501991	FAR1	84188
231863_at	AF161419	Hs.489811	ING3	54556
203078_at	U83410	Hs.82919	CUL2	8453
223301_s_at	AF245436	Hs.525088	CCDC82	79780
228498_at	AV687517	Hs.272011	B4GALT1	2683
218981_at	NM_020186	Hs.592269	ACN9	57001
202933_s_at	NM_005433	Hs.194148	YES1	7525
200733_s_at	U48296	Hs.227777	PTP4A1	7803
212981_s_at	BF030508
203347_s_at	NM_007358	Hs.712767	MTF2	22823
202232_s_at	NM_006360	Hs.502244	EIF3M	10480
242904_x_at	AI351653
202660_at	AA834576	Hs.512235	ITPR2	3709
221561_at	L21934	Hs.445588	SOAT1	6646
232068_s_at	AF177765	Hs.174312	TLR4	7099
222309_at	AW972292
240231_at	AI742383
224453_s_at	BC006111	Hs.29464	ETNK1	55500
230416_at	AI709335
215716_s_at	L14561	Hs.506276	ATP2B1	490
236526_x_at	BE222610	Hs.591760	TRAPPC13	80006
213372_at	AW173157	Hs.657312	PAQR3	152559
218050_at	NM_016617	Hs.643655	UFM1	51569
224559_at	AF001540	Hs.621695	MALAT1	378938
218352_at	NM_018191	Hs.508021	RCBTB1	55213
225889_at	BF475280	Hs.126497	AEBP2	121536
221763_at	AI694023	Hs.413416	JMJD1C	221037
213025_at	AL134904	Hs.700004	THUMPD1	55623
236237_at	AA526387
208762_at	U83117	Hs.81424	SUMO1	7341
228562_at	N29918	Hs.591868	ZBTB10	65986
215245_x_at	AA830884	Hs.103183	FMR1	2332
242255_at	R49102	Hs.188495	WDR37	22884
1553132_a_at	NM_152332	Hs.510262	TC2N	123036
226635_at	BG170478	Hs.446271	LOC100506710	100506710
217019_at	AL137162
214590_s_at	AL545760	Hs.129683	UBE2D1	7321
1555562_a_at	BC022434	Hs.654700	ZCCHC7	84186
205361_s_at	AI718295	Hs.91161	PFDN4	5203
218842_at	NM_024604	Hs.437855	RPAP3	79657
238614_x_at	AW954842	Hs.729202	ZNF430	80264
214835_s_at	AF131748	Hs.644919	SUCLG2	8801
228062_at	AW025330	Hs.12554	NAP1L5	266812
209369_at	M63310	Hs.480042	ANXA3	306
AFFX-r2-Bs-phe-5_at	AFFX-R2-BS-PHE-5
1553581_s_at	NM_173829	Hs.69504	SREK1IP1	285672
AFFX-r2-Bs-lys-3_at	AFFX-R2-BS-LYS-3
203791_at	NM_005509	Hs.181042	DMXL1	1657
201163_s_at	NM_001553	Hs.479808	IGFBP7	3490
202666_s_at	NM_004301	Hs.435326	ACTL6A	86
206871_at	NM_001972	Hs.99863	ELANE	1991
1559975_at	BC009050	Hs.255935	BTG1	694
218513_at	NM_018352	Hs.267446	TMA16	55319
1567107_s_at	AF362887	Hs.631618	TPM4	7171
222243_s_at	AB051450	Hs.743993	TOB2	10766
212927_at	AB011166	Hs.534189	SMC5	23137
203132_at	NM_000321	Hs.408528	RB1	5925
228029_at	AW513477
229431_at	AI742868	Hs.24422	RFXAP	5994
225707_at	AL581082	Hs.516468	ARL6IP6	151188
209717_at	AF008915	Hs.594434	EVI5	7813
233127_at	AK022474
220018_at	NM_024814	Hs.592271	CBLL1	79872
207996_s_at	NM_004338	Hs.731853	LDLRAD4	753
226965_at	BF438017	Hs.91085	DENND6A	201627
228097_at	AW292746	Hs.484738	MYLIP	29116
207329_at	NM_002424	Hs.161839	MMP8	4317
227900_at	AV701750	Hs.430589	CBLB	868
238790_at	BE738988	Hs.569124	LOC374443	374443
227268_at	N51514	Hs.531701	RNFT1	51136
228106_at	AA031528	Hs.614787	DCAF16	54876
225619_at	AV730849	Hs.349955	SLAIN1	122060
212449_s_at	BG288007	Hs.744046	LYPLA1	10434
240168_at	AA679589	Hs.172685	XPO7	23039
1555241_at	BC032347	Hs.443072	C8orf59	401466
235585_at	AA026857
224436_s_at	BC005935	Hs.530275	NIPSNAP3A	25934
225847_at	AB037784	Hs.444099	NCEH1	57552
243166_at	AA836340	Hs.631975	SLC30A5	64924
236539_at	AW665758	Hs.535276	PTPN22	26191
240432_x_at	AI333006	Hs.471221	KLF7	8609
235125_x_at	AI078279	Hs.437755	FAM73A	374986
228063_s_at	AW025330	Hs.12554	NAP1L5	266812
225047_at	AF113020	Hs.507537	NUPL1	9818
230559_x_at	AI277617	Hs.117835	FGD4	121512
219673_at	NM_017696	Hs.279008	MCM9	254394
205033_s_at	NM_004084
241925_x_at	BF207870	Hs.439643	SLC16A7	9194
239467_at	AI806747
230987_at	AA626210
207269_at	NM_001925	Hs.591391	DEFA4	1669
217707_x_at	AI535683	Hs.298990	SMARCA2	6595
227973_at	BF130937	Hs.471040	C2orf69	205327
218247_s_at	NM_016626	Hs.465144	MEX3C	51320
222808_at	BC005336	Hs.443061	ALG13	79868
213998_s_at	AW188131	Hs.705517	DDX17	10521
227428_at	BE876628	Hs.246310	GABPA	2551
225717_at	AI814587	Hs.209561	KIAA1715	80856
223028_s_at	BC005022	Hs.191213	SNX9	51429
AFFX-r2-Bs-phe-M_at	AFFX-R2-BS-PHE-M
205773_at	NM_014912	Hs.131683	CPEB3	22849
AFFX-r2-Bs-dap-M_at	AFFX-R2-BS-DAP-M
231821_x_at	AK024248
1554309_at	BC030578	Hs.467084	EIF4G3	8672
225580_at	BG028213	Hs.288224	MRPL50	54534
222402_at	BC003390	Hs.268742	POMP	51371
227786_at	AI026938	Hs.492612	MED30	90390
225899_x_at	AL040396
204180_s_at	AI745225	Hs.355581	ZBTB43	23099
221510_s_at	AF158555	Hs.116448	GLS	2744
225114_at	AA127674	Hs.516543	AGPS	8540
218823_s_at	NM_017634	Hs.188763	KCTD9	54793
212240_s_at	AI679268	Hs.132225	PIK3R1	5295
218411_s_at	NM_016586	Hs.368647	MBIP	51562
202663_at	AI005043	Hs.128067	WIPF1	7456
210705_s_at	AF220028	Hs.125300	TRIM5	85363
222270_at	BG540048	Hs.516182	SMEK2	57223
226608_at	AW157311	Hs.406551	C16orf87	388272
230892_at	AI912194
207802_at	NM_006061	Hs.404466	CRISP3	10321
217599_s_at	BE910600	Hs.741413	MDFIC	29969
202034_x_at	NM_014781	Hs.196102	RB1CC1	9821
204176_at	AA808694	Hs.495035	KLHL20	27252
222111_at	AU145293	Hs.591122	FAM63B	54629
235811_at	AW590853
210293_s_at	BC005032	Hs.369373	SEC23B	10483
212633_at	AL132776	Hs.149367	UFL1	23376
222654_at	AI302253	Hs.744053	IMPAD1	54928
212512_s_at	AA551784	Hs.323213	CARM1	10498
218701_at	NM_016027	Hs.118554	LACTB2	51110
218936_s_at	NM_014167	Hs.582627	CCDC59	29080
224649_x_at	AI765014	Hs.14745	CCNY	219771
AFFX-r2-Bs-dap-3_at	AFFX-R2-BS-DAP-3
218311_at	NM_003618	Hs.655750	MAP4K3	8491
219094_at	NM_014154	Hs.266826	ARMC8	25852
225421_at	AI654133	Hs.356247	PM20D2	135293
218446_s_at	NM_016078	Hs.87295	TVP23B	51030
203455_s_at	NM_002970	Hs.28491	SAT1	6303
204299_at	NM_021993	Hs.3530	SRSF10	10772
214012_at	BE551138	Hs.666524	ERAP1	51752
221760_at	BG287153	Hs.102788	MAN1A1	4121
212460_at	BE738425	Hs.740577	SPTSSA	171546
1558692_at	AW090182	Hs.202522	C1orf85	112770
227685_at	AI767750	Hs.267632	TMF1	7110
227105_at	AI400587	Hs.370147	CSPP1	79848
213761_at	AW664850	Hs.655702	MDM1	56890
233899_x_at	AK024296	Hs.591868	ZBTB10	65986
203991_s_at	NM_021140	Hs.522616	KDM6A	7403
226341_at	AI535737	Hs.153412	LOC100506365	100506365
213754_s_at	AW613203	Hs.482038	PAIP1	10605
213510_x_at	AW194543	Hs.234573	USP32P2	220594
217604_at	AI086530
223261_at	AF194973	Hs.732105	POLK	51426
221935_s_at	AK023140	Hs.744210	EOGT	285203
227772_at	AV700849	Hs.549084	LATS1	9113
235919_at	AA227879	Hs.374421	CEP78	84131
203757_s_at	BC005008	Hs.466814	CEACAM6	4680
228026_at	AI983535	Hs.709277	SIKE1	80143
36920_at	U46024	Hs.655056	MTM1	4534
229850_at	N30152	Hs.74050	KDSR	2531
229174_at	AI688663	Hs.476944	C3orf38	285237
218043_s_at	NM_022461	Hs.706676	AZI2	64343
204529_s_at	AI961231	Hs.491805	TOX	9760
218158_s_at	NM_012096	Hs.476415	APPL1	26060
225268_at	AU144710	Hs.467866	KPNA4	3840
203552_at	AW298170	Hs.130491	MAP4K5	11183
243546_at	BF514585
201450_s_at	NM_022037	Hs.516075	TIA1	7072
234997_x_at	AA343057
232929_at	AU154942
243927_x_at	AI636247	Hs.202238	KIAA1429	25962
232392_at	BE927772	Hs.405144	SRSF3	6428
227375_at	AA152232	Hs.105016	ANKRD13C	81573
227551_at	BE856596	Hs.380389	FAM108B1	51104
229389_at	AA741058	Hs.653186	ATG16L2	89849
226100_at	AI762876	Hs.592262	MLL5	55904
244743_x_at	AA114243	Hs.184080	ZNF138	7697
AFFX-r2-Bs-lys-5_at	AFFX-R2-BS-LYS-5
228597_at	AW151538	Hs.190518	MIS18A	54069
226662_at	AW085575	Hs.704031	STX17	55014
224831_at	BE620832	Hs.127126	CPEB4	80315
208810_at	AF080569
227726_at	BF057084	Hs.513804	RNF166	115992
209023_s_at	BC001765	Hs.496710	STAG2	10735
230261_at	AA552969	Hs.308628	ST8SIA4	7903
226686_at	AI188518	Hs.444955	CISD2	493856
210426_x_at	U04897	Hs.560343	RORA	6095
220238_s_at	NM_018846	Hs.654817	KLHL7	55975
226338_at	AA604382	Hs.202517	TMEM55A	55529
226680_at	BF056303	Hs.501289	IKZF5	64376
223200_s_at	AI219740	Hs.744061	LSG1	55341
222306_at	AA521034
216713_at	AL049325	Hs.531987	KRIT1	889
242669_at	BF514975	Hs.643655	UFM1	51569
212920_at	AV682285	Hs.307836	REST	5978
1568964_x_at	BC035510	Hs.632188	SPN	6693
209964_s_at	AF032105	Hs.476595	ATXN7	6314
228242_at	BF055201	Hs.391463	N4BP2	55728
230490_x_at	AI866717	Hs.524161	RSU1	6251
204264_at	NM_000098	Hs.713535	CPT2	1376
230003_at	AW779917
230000_at	AI523817	Hs.195642	RNF213	57674
201300_s_at	NM_000311	Hs.472010	PRNP	5621
221681_s_at	AF094508	Hs.678914	DSPP	1834
1569136_at	BC031487	Hs.177576	MGAT4A	11320
226158_at	AL120021	Hs.407709	KLHL24	54800
239237_at	AI798822	Hs.173034	LOC100506776	100506776
215009_s_at	U92014	Hs.728916	THAP9-AS1	100499177
202843_at	NM_012328	Hs.732494	DNAJB9	4189
204075_s_at	NM_014704	Hs.133089	CEP104	9731
201070_x_at	AI739389	Hs.632554	SF3B1	23451
225229_at	AL044396	Hs.519313	AFF4	27125
226105_at	AI672489	Hs.239666	C1GALT1	56913
206804_at	NM_000073	Hs.2259	CD3G	917
216563_at	X80821	Hs.464585	ANKRD12	23253
243042_at	BE645144	Hs.437755	FAM73A	374986
226797_at	AL133577	Hs.656803	MBTD1	54799
201088_at	NM_002266	Hs.594238	KPNA2	3838
236796_at	AI052447
203741_s_at	NM_001114	Hs.513578	ADCY7	113
234192_s_at	AK026487	Hs.522255	GKAP1	80318
226392_at	AI888503	Hs.655941	RASA2	5922
234785_at	AK025047
214246_x_at	AI859060	Hs.443417	MINK1	50488
226493_at	AI627249	Hs.605775	KCTD18	130535
229718_at	BF448287	Hs.732118	N4BP2L1	90634
229897_at	BF195808	Hs.23492	ZNF641	121274
234993_at	BE301702	Hs.183528	ABHD13	84945
228734_at	BF447286
207657_x_at	NM_002270	Hs.482497	TNPO1	3842
203884_s_at	NM_014904	Hs.173656	RAB11FIP2	22841
202558_s_at	NM_006948	Hs.352341	HSPA13	6782
52731_at	AI359466	Hs.654644	AMBRA1	55626
235078_at	AI393725
1558956_s_at	AI473255	Hs.478095	IFT80	57560
207384_at	NM_005091	Hs.137583	PGLYRP1	8993
222465_at	AF165521	Hs.274772	RSL24D1	51187
218911_at	NM_006530	Hs.4029	YEATS4	8089
205041_s_at	NM_000607
218394_at	NM_024589	Hs.459795	ROGDI	79641
229327_s_at	BE674528	Hs.134859	MAF	4094
209028_s_at	AF006516	Hs.508148	ABI1	10006
221213_s_at	NM_017661	Hs.511477	ZNF280D	54816
236488_s_at	AI683805
AFFX-LysX-3_at	AFFX-LYSX-3
235158_at	AI807036	Hs.267245	TMEM209	84928
225768_at	AI761621	Hs.37288	NR1D2	9975
202040_s_at	NM_005056	Hs.76272	KDM5A	5927
212160_at	AI984005	Hs.85951	XPOT	11260
228283_at	BE963026	Hs.444724	CMC1	152100
230479_at	AI872374	Hs.516023	EIF3F	8665
209935_at	AF225981	Hs.584884	ATP2C1	27032
1557459_at	AL831884
226465_s_at	BF676840	Hs.517262	SON	6651
203493_s_at	AL525206	Hs.101014	CEP57	9702
1562194_at	AF086037
232709_at	AU156167
230734_x_at	AI279536	Hs.127486	STRN	6801
226283_at	BF131947	Hs.25130	POC1B	282809
237075_at	AI191591
225158_at	BF978647	Hs.518355	GFM1	85476
202498_s_at	BE550486	Hs.419240	SLC2A3	6515
208078_s_at	NM_030751
237544_at	BF508786
224851_at	AW274756	Hs.119882	CDK6	1021
228673_s_at	AI475647	Hs.713173	EML4	27436
243768_at	AA026388
242960_at	AA721240
219221_at	NM_024724	Hs.518301	ZBTB38	253461
